# Supplementary material for: High-intensity UV laser ChIP-seq for the study of protein-DNA interactions in living cells
Source: Nat Commun. 2017 Nov 3;8:1303. doi: 10.1038/s41467-017-01251-7 (PMC5670203; doi:10.1038/s41467-017-01251-7)
Supplement: Supplementary file 4 — Supplementary Data 1 [file 41467_2017_1251_MOESM4_ESM.xlsx]

## Sheet: BCL6_target
gene_symbol	peak+/-10kbtss	peak+/-25kbtss	peak+/-50kbtss	peak+/-100kbtss	ensembl_gene_id	description
A1BG	0	1	0	0	ENSG00000121410	alpha-1-B glycoprotein [Source:HGNC Symbol;Acc:5]
A1BG-AS1	0	1	0	0
A1CF	0	1	0	0	ENSG00000148584	APOBEC1 complementation factor [Source:HGNC Symbol;Acc:24086]
A2ML1	0	0	0	1	ENSG00000166535	alpha-2-macroglobulin-like 1 [Source:HGNC Symbol;Acc:23336]
AAAS	0	0	0	1	ENSG00000094914	achalasia, adrenocortical insufficiency, alacrimia [Source:HGNC Symbol;Acc:13666]
AACSP1	0	0	1	1	ENSG00000250420	acetoacetyl-CoA synthetase pseudogene 1 [Source:HGNC Symbol;Acc:18226]
AADAC	0	1	0	0	ENSG00000114771	arylacetamide deacetylase [Source:HGNC Symbol;Acc:17]
AADACL2	0	0	0	1	ENSG00000197953	arylacetamide deacetylase-like 2 [Source:HGNC Symbol;Acc:24427]
AAMDC	0	1	0	0
AARD	0	0	0	1	ENSG00000205002	alanine and arginine rich domain containing protein [Source:HGNC Symbol;Acc:33842]
AARS2	0	0	1	0	ENSG00000124608	alanyl-tRNA synthetase 2, mitochondrial (putative) [Source:HGNC Symbol;Acc:21022]
AARSD1	0	1	0	0	ENSG00000108825	alanyl-tRNA synthetase domain containing 1 [Source:HGNC Symbol;Acc:28417]
AASDHPPT	0	0	0	1	ENSG00000149313	aminoadipate-semialdehyde dehydrogenase-phosphopantetheinyl transferase [Source:HGNC Symbol;Acc:14235]
AASS	1	1	0	0	ENSG00000008311	aminoadipate-semialdehyde synthase [Source:HGNC Symbol;Acc:17366]
ABCA10	0	0	1	0	ENSG00000154263	ATP-binding cassette, sub-family A (ABC1), member 10 [Source:HGNC Symbol;Acc:30]
ABCA13	1	1	0	0	ENSG00000179869	ATP-binding cassette, sub-family A (ABC1), member 13 [Source:HGNC Symbol;Acc:14638]
ABCA17P	0	0	0	1	ENSG00000238098	ATP-binding cassette, sub-family A (ABC1), member 17, pseudogene [Source:HGNC Symbol;Acc:32972]
ABCA5	0	0	1	0	ENSG00000154265	ATP-binding cassette, sub-family A (ABC1), member 5 [Source:HGNC Symbol;Acc:35]
ABCA6	0	0	1	1	ENSG00000154262	ATP-binding cassette, sub-family A (ABC1), member 6 [Source:HGNC Symbol;Acc:36]
ABCA8	0	0	0	1	ENSG00000141338	ATP-binding cassette, sub-family A (ABC1), member 8 [Source:HGNC Symbol;Acc:38]
ABCA9	0	0	1	0	ENSG00000154258	ATP-binding cassette, sub-family A (ABC1), member 9 [Source:HGNC Symbol;Acc:39]
ABCA9-AS1	0	0	0	1	ENSG00000231749	ABCA9 antisense RNA 1 [Source:HGNC Symbol;Acc:39983]
ABCB10	0	0	1	0	ENSG00000135776	ATP-binding cassette, sub-family B (MDR/TAP), member 10 [Source:HGNC Symbol;Acc:41]
ABCB6	0	1	1	0	ENSG00000115657	ATP-binding cassette, sub-family B (MDR/TAP), member 6 [Source:HGNC Symbol;Acc:47]
ABCC11	1	0	0	1	ENSG00000121270	ATP-binding cassette, sub-family C (CFTR/MRP), member 11 [Source:HGNC Symbol;Acc:14639]
ABCC3	0	0	0	1	ENSG00000108846	ATP-binding cassette, sub-family C (CFTR/MRP), member 3 [Source:HGNC Symbol;Acc:54]
ABCC5	0	0	0	1	ENSG00000114770	ATP-binding cassette, sub-family C (CFTR/MRP), member 5 [Source:HGNC Symbol;Acc:56]
ABCC5-AS1	0	0	0	1	ENSG00000223882	ABCC5 antisense RNA 1 [Source:HGNC Symbol;Acc:40055]
ABCC8	0	0	0	1	ENSG00000006071	ATP-binding cassette, sub-family C (CFTR/MRP), member 8 [Source:HGNC Symbol;Acc:59]
ABCD3	0	1	1	0	ENSG00000117528	ATP-binding cassette, sub-family D (ALD), member 3 [Source:HGNC Symbol;Acc:67]
ABCE1	0	0	0	1	ENSG00000164163	ATP-binding cassette, sub-family E (OABP), member 1 [Source:HGNC Symbol;Acc:69]
ABCG1	0	1	1	1	ENSG00000160179	ATP-binding cassette, sub-family G (WHITE), member 1 [Source:HGNC Symbol;Acc:73]
ABCG4	1	0	0	0	ENSG00000172350	ATP-binding cassette, sub-family G (WHITE), member 4 [Source:HGNC Symbol;Acc:13884]
ABCG5	0	0	0	1	ENSG00000138075	ATP-binding cassette, sub-family G (WHITE), member 5 [Source:HGNC Symbol;Acc:13886]
ABCG8	0	0	0	1	ENSG00000143921	ATP-binding cassette, sub-family G (WHITE), member 8 [Source:HGNC Symbol;Acc:13887]
ABHD11	0	0	0	1	ENSG00000106077	abhydrolase domain containing 11 [Source:HGNC Symbol;Acc:16407]
ABHD12	0	0	0	1	ENSG00000100997	abhydrolase domain containing 12 [Source:HGNC Symbol;Acc:15868]
ABHD17B	0	0	0	1
ABHD4	0	0	0	1	ENSG00000100439	abhydrolase domain containing 4 [Source:HGNC Symbol;Acc:20154]
ABHD5	0	0	0	1	ENSG00000011198	abhydrolase domain containing 5 [Source:HGNC Symbol;Acc:21396]
ABI1	0	0	1	0	ENSG00000136754	abl-interactor 1 [Source:HGNC Symbol;Acc:11320]
ABI2	0	0	0	1	ENSG00000138443	abl-interactor 2 [Source:HGNC Symbol;Acc:24011]
ABI3	0	1	0	0	ENSG00000108798	ABI family, member 3 [Source:HGNC Symbol;Acc:29859]
ABI3BP	0	1	0	0	ENSG00000154175	ABI family, member 3 (NESH) binding protein [Source:HGNC Symbol;Acc:17265]
ABL1	0	0	0	1	ENSG00000097007	c-abl oncogene 1, non-receptor tyrosine kinase [Source:HGNC Symbol;Acc:76]
ABL2	0	0	1	0	ENSG00000143322	v-abl Abelson murine leukemia viral oncogene homolog 2 [Source:HGNC Symbol;Acc:77]
ABRACL	0	0	1	0	ENSG00000146386	ABRA C-terminal like [Source:HGNC Symbol;Acc:21230]
ABTB1	0	1	0	0	ENSG00000114626	ankyrin repeat and BTB (POZ) domain containing 1 [Source:HGNC Symbol;Acc:18275]
ACAA2	0	0	0	1	ENSG00000167315	acetyl-CoA acyltransferase 2 [Source:HGNC Symbol;Acc:83]
ACADVL	0	1	0	1	ENSG00000072778	acyl-CoA dehydrogenase, very long chain [Source:HGNC Symbol;Acc:92]
ACAP1	0	0	0	1	ENSG00000072818	ArfGAP with coiled-coil, ankyrin repeat and PH domains 1 [Source:HGNC Symbol;Acc:16467]
ACAP2	0	0	1	0	ENSG00000114331	ArfGAP with coiled-coil, ankyrin repeat and PH domains 2 [Source:HGNC Symbol;Acc:16469]
ACAT1	0	1	0	1	ENSG00000075239	acetyl-CoA acetyltransferase 1 [Source:HGNC Symbol;Acc:93]
ACAT2	0	0	0	1	ENSG00000120437	acetyl-CoA acetyltransferase 2 [Source:HGNC Symbol;Acc:94]
ACBD4	0	0	1	0	ENSG00000181513	acyl-CoA binding domain containing 4 [Source:HGNC Symbol;Acc:23337]
ACCS	0	1	0	0	ENSG00000110455	1-aminocyclopropane-1-carboxylate synthase homolog (Arabidopsis)(non-functional) [Source:HGNC Symbol;Acc:23989]
ACCSL	1	0	0	0	ENSG00000205126	1-aminocyclopropane-1-carboxylate synthase homolog (Arabidopsis)(non-functional)-like [Source:HGNC Symbol;Acc:34391]
ACER1	0	0	1	0	ENSG00000167769	alkaline ceramidase 1 [Source:HGNC Symbol;Acc:18356]
ACER3	0	1	0	0	ENSG00000078124	alkaline ceramidase 3 [Source:HGNC Symbol;Acc:16066]
ACIN1	1	1	0	0	ENSG00000100813	apoptotic chromatin condensation inducer 1 [Source:HGNC Symbol;Acc:17066]
ACKR2	1	0	0	0
ACKR4	0	1	1	0
ACLY	0	0	1	0	ENSG00000131473	ATP citrate lyase [Source:HGNC Symbol;Acc:115]
ACMSD	0	0	0	1	ENSG00000153086	aminocarboxymuconate semialdehyde decarboxylase [Source:HGNC Symbol;Acc:19288]
ACO2	1	0	0	0	ENSG00000100412	aconitase 2, mitochondrial [Source:HGNC Symbol;Acc:118]
ACOT13	0	0	1	0	ENSG00000112304	acyl-CoA thioesterase 13 [Source:HGNC Symbol;Acc:20999]
ACP1	1	0	0	0	ENSG00000143727	acid phosphatase 1, soluble [Source:HGNC Symbol;Acc:122]
ACP2	0	0	0	1	ENSG00000134575	acid phosphatase 2, lysosomal [Source:HGNC Symbol;Acc:123]
ACP6	0	0	0	1	ENSG00000162836	acid phosphatase 6, lysophosphatidic [Source:HGNC Symbol;Acc:29609]
ACR	1	0	0	0	ENSG00000100312	acrosin [Source:HGNC Symbol;Acc:126]
ACRC	0	0	1	0	ENSG00000147174	acidic repeat containing [Source:HGNC Symbol;Acc:15805]
ACSL3	1	0	0	1	ENSG00000123983	acyl-CoA synthetase long-chain family member 3 [Source:HGNC Symbol;Acc:3570]
ACSL6	0	0	0	1	ENSG00000164398	acyl-CoA synthetase long-chain family member 6 [Source:HGNC Symbol;Acc:16496]
ACSM1	0	1	0	0	ENSG00000166743	acyl-CoA synthetase medium-chain family member 1 [Source:HGNC Symbol;Acc:18049]
ACSM2A	0	0	0	1	ENSG00000183747	acyl-CoA synthetase medium-chain family member 2A [Source:HGNC Symbol;Acc:32017]
ACSM3	0	0	1	0	ENSG00000005187	acyl-CoA synthetase medium-chain family member 3 [Source:HGNC Symbol;Acc:10522]
ACSM5	0	0	0	1	ENSG00000183549	acyl-CoA synthetase medium-chain family member 5 [Source:HGNC Symbol;Acc:26060]
ACTA2	0	1	1	0	ENSG00000107796	actin, alpha 2, smooth muscle, aorta [Source:HGNC Symbol;Acc:130]
ACTA2-AS1	0	0	1	0
ACTG2	0	0	0	1	ENSG00000163017	actin, gamma 2, smooth muscle, enteric [Source:HGNC Symbol;Acc:145]
ACTL6B	0	1	1	0	ENSG00000077080	actin-like 6B [Source:HGNC Symbol;Acc:160]
ACTL7A	0	0	0	1	ENSG00000187003	actin-like 7A [Source:HGNC Symbol;Acc:161]
ACTL7B	0	0	0	1	ENSG00000148156	actin-like 7B [Source:HGNC Symbol;Acc:162]
ACTN2	0	1	0	0	ENSG00000077522	actinin, alpha 2 [Source:HGNC Symbol;Acc:164]
ACTR1B	0	0	1	0	ENSG00000115073	ARP1 actin-related protein 1 homolog B, centractin beta (yeast) [Source:HGNC Symbol;Acc:168]
ACTR3B	1	0	0	0	ENSG00000133627	ARP3 actin-related protein 3 homolog B (yeast) [Source:HGNC Symbol;Acc:17256]
ACTR3BP2	1	0	0	0	ENSG00000226481	ARP3 actin-related protein 3 homolog B (yeast) pseudogene 2 [Source:HGNC Symbol;Acc:38677]
ACTR3BP5	1	0	0	0	ENSG00000227264	ARP3 actin-related protein 3 homolog B (yeast) pseudogene 5 [Source:HGNC Symbol;Acc:38682]
ACTR3C	0	1	1	0	ENSG00000106526	ARP3 actin-related protein 3 homolog C (yeast) [Source:HGNC Symbol;Acc:37282]
ACTR5	0	1	0	0	ENSG00000101442	ARP5 actin-related protein 5 homolog (yeast) [Source:HGNC Symbol;Acc:14671]
ACVR2B	0	1	0	0	ENSG00000114739	activin A receptor, type IIB [Source:HGNC Symbol;Acc:174]
ACVR2B-AS1	0	1	0	0	ENSG00000229589	ACVR2B antisense RNA 1 [Source:HGNC Symbol;Acc:44161]
ADAD1	1	0	0	1	ENSG00000164113	adenosine deaminase domain containing 1 (testis-specific) [Source:HGNC Symbol;Acc:30713]
ADAD2	0	0	0	1	ENSG00000140955	adenosine deaminase domain containing 2 [Source:HGNC Symbol;Acc:30714]
ADAM11	0	0	1	0	ENSG00000073670	ADAM metallopeptidase domain 11 [Source:HGNC Symbol;Acc:189]
ADAM18	0	1	0	0	ENSG00000168619	ADAM metallopeptidase domain 18 [Source:HGNC Symbol;Acc:196]
ADAM1A	0	1	0	0	ENSG00000229186	ADAM metallopeptidase domain 1A, pseudogene [Source:HGNC Symbol;Acc:187]
ADAM2	0	0	0	1	ENSG00000104755	ADAM metallopeptidase domain 2 [Source:HGNC Symbol;Acc:198]
ADAM20P1	0	0	0	1	ENSG00000259158	ADAM metallopeptidase domain 20 pseudogene 1 [Source:HGNC Symbol;Acc:20102]
ADAM21	0	0	1	0	ENSG00000139985	ADAM metallopeptidase domain 21 [Source:HGNC Symbol;Acc:200]
ADAM22	0	0	1	0	ENSG00000008277	ADAM metallopeptidase domain 22 [Source:HGNC Symbol;Acc:201]
ADAM30	0	0	1	0	ENSG00000134249	ADAM metallopeptidase domain 30 [Source:HGNC Symbol;Acc:208]
ADAM3A	0	0	0	1	ENSG00000197475	ADAM metallopeptidase domain 3A (pseudogene) [Source:HGNC Symbol;Acc:209]
ADAM5	0	0	0	1	ENSG00000196115	ADAM metallopeptidase domain 5, pseudogene [Source:HGNC Symbol;Acc:212]
ADAM9	1	0	0	0	ENSG00000168615	ADAM metallopeptidase domain 9 [Source:HGNC Symbol;Acc:216]
ADAMTS1	0	0	0	1	ENSG00000154734	ADAM metallopeptidase with thrombospondin type 1 motif, 1 [Source:HGNC Symbol;Acc:217]
ADAMTS12	0	1	0	0	ENSG00000151388	ADAM metallopeptidase with thrombospondin type 1 motif, 12 [Source:HGNC Symbol;Acc:14605]
ADAMTS14	1	0	0	0	ENSG00000138316	ADAM metallopeptidase with thrombospondin type 1 motif, 14 [Source:HGNC Symbol;Acc:14899]
ADAMTS15	0	0	0	1	ENSG00000166106	ADAM metallopeptidase with thrombospondin type 1 motif, 15 [Source:HGNC Symbol;Acc:16305]
ADAMTS16	0	0	1	0	ENSG00000145536	ADAM metallopeptidase with thrombospondin type 1 motif, 16 [Source:HGNC Symbol;Acc:17108]
ADAMTS17	1	1	0	1	ENSG00000140470	ADAM metallopeptidase with thrombospondin type 1 motif, 17 [Source:HGNC Symbol;Acc:17109]
ADAMTS19	0	0	0	1	ENSG00000145808	ADAM metallopeptidase with thrombospondin type 1 motif, 19 [Source:HGNC Symbol;Acc:17111]
ADAMTS19-AS1	0	0	0	1
ADAMTS5	0	1	1	1	ENSG00000154736	ADAM metallopeptidase with thrombospondin type 1 motif, 5 [Source:HGNC Symbol;Acc:221]
ADAMTS9-AS2	0	0	1	0	ENSG00000241684	ADAMTS9 antisense RNA 2 [Source:HGNC Symbol;Acc:42435]
ADAMTSL1	0	0	1	0	ENSG00000178031	ADAMTS-like 1 [Source:HGNC Symbol;Acc:14632]
ADAMTSL3	0	0	1	0	ENSG00000156218	ADAMTS-like 3 [Source:HGNC Symbol;Acc:14633]
ADAMTSL4	1	0	0	0	ENSG00000143382	ADAMTS-like 4 [Source:HGNC Symbol;Acc:19706]
ADAMTSL4-AS1	0	1	0	0
ADAP2	0	0	0	1	ENSG00000184060	ArfGAP with dual PH domains 2 [Source:HGNC Symbol;Acc:16487]
ADAR	0	1	1	0	ENSG00000160710	adenosine deaminase, RNA-specific [Source:HGNC Symbol;Acc:225]
ADARB1	1	1	0	0	ENSG00000197381	adenosine deaminase, RNA-specific, B1 [Source:HGNC Symbol;Acc:226]
ADARB2	0	1	0	0	ENSG00000185736	adenosine deaminase, RNA-specific, B2 [Source:HGNC Symbol;Acc:227]
ADCK4	0	0	1	0	ENSG00000123815	aarF domain containing kinase 4 [Source:HGNC Symbol;Acc:19041]
ADCY2	0	0	1	1	ENSG00000078295	adenylate cyclase 2 (brain) [Source:HGNC Symbol;Acc:233]
ADCY4	0	1	0	0	ENSG00000129467	adenylate cyclase 4 [Source:HGNC Symbol;Acc:235]
ADCY7	1	0	1	0	ENSG00000121281	adenylate cyclase 7 [Source:HGNC Symbol;Acc:238]
ADCYAP1R1	0	0	1	0	ENSG00000078549	adenylate cyclase activating polypeptide 1 (pituitary) receptor type I [Source:HGNC Symbol;Acc:242]
ADGB	1	0	0	0	ENSG00000118492	androglobin [Source:HGNC Symbol;Acc:21212]
ADH4	0	0	1	0	ENSG00000198099	alcohol dehydrogenase 4 (class II), pi polypeptide [Source:HGNC Symbol;Acc:252]
ADH5	0	1	0	0	ENSG00000197894	alcohol dehydrogenase 5 (class III), chi polypeptide [Source:HGNC Symbol;Acc:253]
ADIG	0	0	1	0	ENSG00000182035	adipogenin [Source:HGNC Symbol;Acc:28606]
ADIPOQ-AS1	1	0	0	0	ENSG00000226482	ADIPOQ antisense RNA 1 [Source:HGNC Symbol;Acc:40648]
ADIPOR1	0	0	1	1	ENSG00000159346	adiponectin receptor 1 [Source:HGNC Symbol;Acc:24040]
ADK	1	1	1	1	ENSG00000156110	adenosine kinase [Source:HGNC Symbol;Acc:257]
ADM	1	0	0	0	ENSG00000148926	adrenomedullin [Source:HGNC Symbol;Acc:259]
ADNP2	0	1	0	1	ENSG00000101544	ADNP homeobox 2 [Source:HGNC Symbol;Acc:23803]
ADO	0	0	0	1	ENSG00000181915	2-aminoethanethiol (cysteamine) dioxygenase [Source:HGNC Symbol;Acc:23506]
ADORA2A	0	0	0	1	ENSG00000128271	adenosine A2a receptor [Source:HGNC Symbol;Acc:263]
ADORA2B	1	0	0	0	ENSG00000170425	adenosine A2b receptor [Source:HGNC Symbol;Acc:264]
ADPRHL1	0	0	0	1	ENSG00000153531	ADP-ribosylhydrolase like 1 [Source:HGNC Symbol;Acc:21303]
ADRA2A	0	0	0	1	ENSG00000150594	adrenoceptor alpha 2A [Source:HGNC Symbol;Acc:281]
ADRB2	0	0	0	1	ENSG00000169252	adrenoceptor beta 2, surface [Source:HGNC Symbol;Acc:286]
ADRB3	0	1	0	0	ENSG00000188778	adrenoceptor beta 3 [Source:HGNC Symbol;Acc:288]
ADRBK2	0	0	1	0	ENSG00000100077	adrenergic, beta, receptor kinase 2 [Source:HGNC Symbol;Acc:290]
ADSS	0	0	0	1	ENSG00000035687	adenylosuccinate synthase [Source:HGNC Symbol;Acc:292]
ADSSL1	1	0	1	0	ENSG00000185100	adenylosuccinate synthase like 1 [Source:HGNC Symbol;Acc:20093]
ADTRP	0	0	1	1	ENSG00000111863	androgen-dependent TFPI-regulating protein [Source:HGNC Symbol;Acc:21214]
AEBP1	0	0	0	1	ENSG00000106624	AE binding protein 1 [Source:HGNC Symbol;Acc:303]
AEBP2	1	0	0	1	ENSG00000139154	AE binding protein 2 [Source:HGNC Symbol;Acc:24051]
AES	0	0	0	1	ENSG00000104964	amino-terminal enhancer of split [Source:HGNC Symbol;Acc:307]
AFG3L1P	0	0	0	1	ENSG00000223959	AFG3 ATPase family gene 3-like 1 (S. cerevisiae), pseudogene [Source:HGNC Symbol;Acc:314]
AFG3L2	1	0	0	0	ENSG00000141385	AFG3 ATPase family gene 3-like 2 (S. cerevisiae) [Source:HGNC Symbol;Acc:315]
AFTPH	0	1	0	0	ENSG00000119844	aftiphilin [Source:HGNC Symbol;Acc:25951]
AGAP2	0	0	1	1	ENSG00000135439	ArfGAP with GTPase domain, ankyrin repeat and PH domain 2 [Source:HGNC Symbol;Acc:16921]
AGAP2-AS1	0	1	0	1
AGAP6	0	0	0	1	ENSG00000204149	ArfGAP with GTPase domain, ankyrin repeat and PH domain 6 [Source:HGNC Symbol;Acc:23466]
AGAP9	0	0	0	1	ENSG00000198035	ArfGAP with GTPase domain, ankyrin repeat and PH domain 9 [Source:HGNC Symbol;Acc:23463]
AGBL1	0	0	0	1	ENSG00000166748	ATP/GTP binding protein-like 1 [Source:HGNC Symbol;Acc:26504]
AGBL1-AS1	0	0	0	1
AGBL4-IT1	0	0	0	1	ENSG00000225623	AGBL4 intronic transcript 1 (non-protein coding) [Source:HGNC Symbol;Acc:41482]
AGFG2	0	0	1	0	ENSG00000106351	ArfGAP with FG repeats 2 [Source:HGNC Symbol;Acc:5177]
AGK	0	1	0	0	ENSG00000006530	acylglycerol kinase [Source:HGNC Symbol;Acc:21869]
AGMAT	1	0	0	0	ENSG00000116771	agmatine ureohydrolase (agmatinase) [Source:HGNC Symbol;Acc:18407]
AGPAT5	0	0	0	1	ENSG00000155189	1-acylglycerol-3-phosphate O-acyltransferase 5 (lysophosphatidic acid acyltransferase, epsilon) [Source:HGNC Symbol;Acc:20886]
AGPAT9	1	0	0	1	ENSG00000138678	1-acylglycerol-3-phosphate O-acyltransferase 9 [Source:HGNC Symbol;Acc:28157]
AGR2	0	0	0	1	ENSG00000106541	anterior gradient 2 homolog (Xenopus laevis) [Source:HGNC Symbol;Acc:328]
AGTRAP	1	0	0	0	ENSG00000177674	angiotensin II receptor-associated protein [Source:HGNC Symbol;Acc:13539]
AHCY	1	1	0	0	ENSG00000101444	adenosylhomocysteinase [Source:HGNC Symbol;Acc:343]
AHCYL1	0	0	0	1	ENSG00000168710	adenosylhomocysteinase-like 1 [Source:HGNC Symbol;Acc:344]
AHNAK2	0	0	0	1	ENSG00000185567	AHNAK nucleoprotein 2 [Source:HGNC Symbol;Acc:20125]
AHRR	0	0	1	0	ENSG00000063438	aryl-hydrocarbon receptor repressor [Source:HGNC Symbol;Acc:346]
AHSP	0	1	0	1	ENSG00000169877	alpha hemoglobin stabilizing protein [Source:HGNC Symbol;Acc:18075]
AIF1L	0	0	1	0	ENSG00000126878	allograft inflammatory factor 1-like [Source:HGNC Symbol;Acc:28904]
AIMP1	0	0	1	1	ENSG00000164022	aminoacyl tRNA synthetase complex-interacting multifunctional protein 1 [Source:HGNC Symbol;Acc:10648]
AIP	1	1	0	1	ENSG00000110711	aryl hydrocarbon receptor interacting protein [Source:HGNC Symbol;Acc:358]
AIPL1	0	0	0	1	ENSG00000129221	aryl hydrocarbon receptor interacting protein-like 1 [Source:HGNC Symbol;Acc:359]
AIRN	0	0	1	1
AK5	0	0	0	1	ENSG00000154027	adenylate kinase 5 [Source:HGNC Symbol;Acc:365]
AKAP10	0	0	1	1	ENSG00000108599	A kinase (PRKA) anchor protein 10 [Source:HGNC Symbol;Acc:368]
AKAP12	1	0	0	1	ENSG00000131016	A kinase (PRKA) anchor protein 12 [Source:HGNC Symbol;Acc:370]
AKAP13	0	0	0	1	ENSG00000170776	A kinase (PRKA) anchor protein 13 [Source:HGNC Symbol;Acc:371]
AKAP2	1	0	0	0	ENSG00000241978	A kinase (PRKA) anchor protein 2 [Source:HGNC Symbol;Acc:372]
AKAP4	1	0	0	0	ENSG00000147081	A kinase (PRKA) anchor protein 4 [Source:HGNC Symbol;Acc:374]
AKAP5	0	0	1	0	ENSG00000179841	A kinase (PRKA) anchor protein 5 [Source:HGNC Symbol;Acc:375]
AKAP6	0	0	0	1	ENSG00000151320	A kinase (PRKA) anchor protein 6 [Source:HGNC Symbol;Acc:376]
AKNAD1	0	1	0	0	ENSG00000162641	AKNA domain containing 1 [Source:HGNC Symbol;Acc:28398]
AKR1A1	0	0	0	1	ENSG00000117448	aldo-keto reductase family 1, member A1 (aldehyde reductase) [Source:HGNC Symbol;Acc:380]
AKR1D1	0	0	1	1	ENSG00000122787	aldo-keto reductase family 1, member D1 (delta 4-3-ketosteroid-5-beta-reductase) [Source:HGNC Symbol;Acc:388]
AKT1	0	0	0	1	ENSG00000142208	v-akt murine thymoma viral oncogene homolog 1 [Source:HGNC Symbol;Acc:391]
AKT2	0	0	0	1	ENSG00000105221	v-akt murine thymoma viral oncogene homolog 2 [Source:HGNC Symbol;Acc:392]
ALDH1A1	0	1	0	0	ENSG00000165092	aldehyde dehydrogenase 1 family, member A1 [Source:HGNC Symbol;Acc:402]
ALDH1L1-AS1	0	0	1	0	ENSG00000250218	ALDH1L1 antisense RNA 1 [Source:HGNC Symbol;Acc:40244]
ALDH3A1	0	0	0	1	ENSG00000108602	aldehyde dehydrogenase 3 family, member A1 [Source:HGNC Symbol;Acc:405]
ALDH3A2	0	0	1	0	ENSG00000072210	aldehyde dehydrogenase 3 family, member A2 [Source:HGNC Symbol;Acc:403]
ALDH8A1	0	1	0	0	ENSG00000118514	aldehyde dehydrogenase 8 family, member A1 [Source:HGNC Symbol;Acc:15471]
ALDOA	0	0	0	1	ENSG00000149925	aldolase A, fructose-bisphosphate [Source:HGNC Symbol;Acc:414]
ALDOB	1	0	0	0	ENSG00000136872	aldolase B, fructose-bisphosphate [Source:HGNC Symbol;Acc:417]
ALG1	1	0	0	0	ENSG00000033011	asparagine-linked glycosylation 1, beta-1,4-mannosyltransferase homolog (S. cerevisiae) [Source:HGNC Symbol;Acc:18294]
ALG10B	0	0	0	1	ENSG00000175548	asparagine-linked glycosylation 10, alpha-1,2-glucosyltransferase homolog B (yeast) [Source:HGNC Symbol;Acc:31088]
ALG11	0	0	0	1	ENSG00000253710	asparagine-linked glycosylation 11, alpha-1,2-mannosyltransferase homolog (yeast) [Source:HGNC Symbol;Acc:32456]
ALG12	0	0	0	1	ENSG00000182858	asparagine-linked glycosylation 12, alpha-1,6-mannosyltransferase homolog (S. cerevisiae) [Source:HGNC Symbol;Acc:19358]
ALG1L9P	0	1	0	0
ALG2	0	0	1	0	ENSG00000119523	asparagine-linked glycosylation 2, alpha-1,3-mannosyltransferase homolog (S. cerevisiae) [Source:HGNC Symbol;Acc:23159]
ALKBH6	0	1	1	0	ENSG00000239382	alkB, alkylation repair homolog 6 (E. coli) [Source:HGNC Symbol;Acc:28243]
ALKBH7	1	0	0	0	ENSG00000125652	alkB, alkylation repair homolog 7 (E. coli) [Source:HGNC Symbol;Acc:21306]
ALLC	0	0	1	1	ENSG00000151360	allantoicase [Source:HGNC Symbol;Acc:17377]
ALMS1-IT1	0	0	0	1	ENSG00000230002	ALMS1 intronic transcript 1 (non-protein coding) [Source:HGNC Symbol;Acc:41305]
ALMS1P	0	0	0	1	ENSG00000163016	Alstrom syndrome 1 pseudogene [Source:HGNC Symbol;Acc:29586]
ALOX12	0	1	0	0	ENSG00000108839	arachidonate 12-lipoxygenase [Source:HGNC Symbol;Acc:429]
ALOX5	0	1	0	0	ENSG00000012779	arachidonate 5-lipoxygenase [Source:HGNC Symbol;Acc:435]
ALOX5AP	0	1	1	0	ENSG00000132965	arachidonate 5-lipoxygenase-activating protein [Source:HGNC Symbol;Acc:436]
ALOXE3	0	0	1	0	ENSG00000179148	arachidonate lipoxygenase 3 [Source:HGNC Symbol;Acc:13743]
ALPP	0	0	1	0	ENSG00000163283	alkaline phosphatase, placental [Source:HGNC Symbol;Acc:439]
ALPPL2	0	0	0	1	ENSG00000163286	alkaline phosphatase, placental-like 2 [Source:HGNC Symbol;Acc:441]
ALS2	0	1	0	0	ENSG00000003393	amyotrophic lateral sclerosis 2 (juvenile) [Source:HGNC Symbol;Acc:443]
ALS2CR12	0	0	1	0	ENSG00000155749	amyotrophic lateral sclerosis 2 (juvenile) chromosome region, candidate 12 [Source:HGNC Symbol;Acc:14439]
ALX1	0	0	0	1	ENSG00000180318	ALX homeobox 1 [Source:HGNC Symbol;Acc:1494]
ALX3	1	0	0	0	ENSG00000156150	ALX homeobox 3 [Source:HGNC Symbol;Acc:449]
ALYREF	0	0	1	0	ENSG00000183684	Aly/REF export factor [Source:HGNC Symbol;Acc:19071]
AMACR	0	0	1	0	ENSG00000242110	alpha-methylacyl-CoA racemase [Source:HGNC Symbol;Acc:451]
AMBP	0	0	0	1	ENSG00000106927	alpha-1-microglobulin/bikunin precursor [Source:HGNC Symbol;Acc:453]
AMDHD2	1	0	0	0	ENSG00000162066	amidohydrolase domain containing 2 [Source:HGNC Symbol;Acc:24262]
AMELX	0	1	0	0	ENSG00000125363	amelogenin, X-linked [Source:HGNC Symbol;Acc:461]
AMER1	0	1	0	0
AMER2	0	0	0	1
AMFR	0	0	0	1	ENSG00000159461	autocrine motility factor receptor, E3 ubiquitin protein ligase [Source:HGNC Symbol;Acc:463]
AMMECR1L	0	1	0	1	ENSG00000144233	AMME chromosomal region gene 1-like [Source:HGNC Symbol;Acc:28658]
AMN	0	0	1	0	ENSG00000166126	amnionless homolog (mouse) [Source:HGNC Symbol;Acc:14604]
AMOTL2	1	0	1	0	ENSG00000114019	angiomotin like 2 [Source:HGNC Symbol;Acc:17812]
AMPD3	0	1	1	1	ENSG00000133805	adenosine monophosphate deaminase 3 [Source:HGNC Symbol;Acc:470]
AMPH	0	0	0	1	ENSG00000078053	amphiphysin [Source:HGNC Symbol;Acc:471]
AMTN	1	0	0	0	ENSG00000187689	amelotin [Source:HGNC Symbol;Acc:33188]
AMZ2	0	0	0	1	ENSG00000196704	archaelysin family metallopeptidase 2 [Source:HGNC Symbol;Acc:28041]
ANAPC10	0	0	0	1	ENSG00000164162	anaphase promoting complex subunit 10 [Source:HGNC Symbol;Acc:24077]
ANAPC11	0	0	1	0	ENSG00000141552	anaphase promoting complex subunit 11 [Source:HGNC Symbol;Acc:14452]
ANAPC13	0	1	0	1	ENSG00000129055	anaphase promoting complex subunit 13 [Source:HGNC Symbol;Acc:24540]
ANAPC16	0	0	0	1	ENSG00000166295	anaphase promoting complex subunit 16 [Source:HGNC Symbol;Acc:26976]
ANAPC5	0	0	1	0	ENSG00000089053	anaphase promoting complex subunit 5 [Source:HGNC Symbol;Acc:15713]
ANGEL1	0	1	0	0	ENSG00000013523	angel homolog 1 (Drosophila) [Source:HGNC Symbol;Acc:19961]
ANGPTL2	0	0	1	1	ENSG00000136859	angiopoietin-like 2 [Source:HGNC Symbol;Acc:490]
ANGPTL3	0	0	0	1	ENSG00000132855	angiopoietin-like 3 [Source:HGNC Symbol;Acc:491]
ANGPTL5	0	1	0	0	ENSG00000187151	angiopoietin-like 5 [Source:HGNC Symbol;Acc:19705]
ANK2	0	1	1	0	ENSG00000145362	ankyrin 2, neuronal [Source:HGNC Symbol;Acc:493]
ANKDD1B	0	0	1	1	ENSG00000189045	ankyrin repeat and death domain containing 1B [Source:HGNC Symbol;Acc:32525]
ANKEF1	0	0	0	1
ANKFN1	0	1	0	1	ENSG00000153930	ankyrin-repeat and fibronectin type III domain containing 1 [Source:HGNC Symbol;Acc:26766]
ANKHD1	0	1	0	0	ENSG00000131503	ankyrin repeat and KH domain containing 1 [Source:HGNC Symbol;Acc:24714]
ANKHD1-EIF4EBP3	0	1	0	0	ENSG00000254996	ANKHD1-EIF4EBP3 readthrough [Source:HGNC Symbol;Acc:33530]
ANKK1	0	0	1	0	ENSG00000170209	ankyrin repeat and kinase domain containing 1 [Source:HGNC Symbol;Acc:21027]
ANKLE1	0	0	0	1	ENSG00000160117	ankyrin repeat and LEM domain containing 1 [Source:HGNC Symbol;Acc:26812]
ANKLE2	1	0	0	0	ENSG00000176915	ankyrin repeat and LEM domain containing 2 [Source:HGNC Symbol;Acc:29101]
ANKMY2	0	0	0	1	ENSG00000106524	ankyrin repeat and MYND domain containing 2 [Source:HGNC Symbol;Acc:25370]
ANKRA2	0	1	0	0	ENSG00000164331	ankyrin repeat, family A (RFXANK-like), 2 [Source:HGNC Symbol;Acc:13208]
ANKRD16	0	0	1	0	ENSG00000134461	ankyrin repeat domain 16 [Source:HGNC Symbol;Acc:23471]
ANKRD17	0	0	0	1	ENSG00000132466	ankyrin repeat domain 17 [Source:HGNC Symbol;Acc:23575]
ANKRD18A	0	0	0	1	ENSG00000180071	ankyrin repeat domain 18A [Source:HGNC Symbol;Acc:23643]
ANKRD18DP	0	0	0	1	ENSG00000226435	ankyrin repeat domain 18D, pseudogene [Source:HGNC Symbol;Acc:28016]
ANKRD20A5P	1	0	0	0	ENSG00000186481	ankyrin repeat domain 20 family, member A5, pseudogene [Source:HGNC Symbol;Acc:33833]
ANKRD26P3	0	1	1	0	ENSG00000237636	ankyrin repeat domain 26 pseudogene 3 [Source:HGNC Symbol;Acc:39689]
ANKRD29	0	0	0	1	ENSG00000154065	ankyrin repeat domain 29 [Source:HGNC Symbol;Acc:27110]
ANKRD30BP3	0	0	0	1
ANKRD31	0	0	1	0	ENSG00000145700	ankyrin repeat domain 31 [Source:HGNC Symbol;Acc:26853]
ANKRD32	0	1	0	0	ENSG00000133302	ankyrin repeat domain 32 [Source:HGNC Symbol;Acc:25408]
ANKRD34A	0	0	0	1	ENSG00000181039	ankyrin repeat domain 34A [Source:HGNC Symbol;Acc:27639]
ANKRD35	0	1	0	0	ENSG00000198483	ankyrin repeat domain 35 [Source:HGNC Symbol;Acc:26323]
ANKRD36BP2	0	0	1	0	ENSG00000230006	ankyrin repeat domain 36B pseudogene 2 [Source:HGNC Symbol;Acc:33607]
ANKRD37	0	1	0	1	ENSG00000186352	ankyrin repeat domain 37 [Source:HGNC Symbol;Acc:29593]
ANKRD40	0	1	0	0	ENSG00000154945	ankyrin repeat domain 40 [Source:HGNC Symbol;Acc:28233]
ANKRD49	1	0	0	1	ENSG00000168876	ankyrin repeat domain 49 [Source:HGNC Symbol;Acc:25970]
ANKRD53	0	0	0	1	ENSG00000144031	ankyrin repeat domain 53 [Source:HGNC Symbol;Acc:25691]
ANKRD6	0	0	1	0	ENSG00000135299	ankyrin repeat domain 6 [Source:HGNC Symbol;Acc:17280]
ANKRD65	0	0	1	0	ENSG00000235098	ankyrin repeat domain 65 [Source:HGNC Symbol;Acc:42950]
ANKRD66	0	0	0	1
ANKUB1	0	1	1	1	ENSG00000206199	ankyrin repeat and ubiquitin domain containing 1 [Source:HGNC Symbol;Acc:29642]
ANKZF1	0	1	0	1	ENSG00000163516	ankyrin repeat and zinc finger domain containing 1 [Source:HGNC Symbol;Acc:25527]
ANO4	1	0	0	1	ENSG00000151572	anoctamin 4 [Source:HGNC Symbol;Acc:23837]
ANO6	1	0	0	1	ENSG00000177119	anoctamin 6 [Source:HGNC Symbol;Acc:25240]
ANO7	0	1	0	0	ENSG00000146205	anoctamin 7 [Source:HGNC Symbol;Acc:31677]
ANO9	0	0	0	1	ENSG00000185101	anoctamin 9 [Source:HGNC Symbol;Acc:20679]
ANP32A	1	0	0	0	ENSG00000140350	acidic (leucine-rich) nuclear phosphoprotein 32 family, member A [Source:HGNC Symbol;Acc:13233]
ANP32D	0	0	1	0	ENSG00000139223	acidic (leucine-rich) nuclear phosphoprotein 32 family, member D [Source:HGNC Symbol;Acc:16676]
ANXA10	0	0	1	0	ENSG00000109511	annexin A10 [Source:HGNC Symbol;Acc:534]
ANXA2P1	0	0	0	1	ENSG00000213406	annexin A2 pseudogene 1 [Source:HGNC Symbol;Acc:538]
ANXA2P2	0	0	0	1	ENSG00000231991	annexin A2 pseudogene 2 [Source:HGNC Symbol;Acc:539]
ANXA3	1	0	0	0	ENSG00000138772	annexin A3 [Source:HGNC Symbol;Acc:541]
ANXA5	0	1	0	0	ENSG00000164111	annexin A5 [Source:HGNC Symbol;Acc:543]
ANXA7	1	0	0	0	ENSG00000138279	annexin A7 [Source:HGNC Symbol;Acc:545]
ANXA8	0	1	1	0	ENSG00000165390	annexin A8 [Source:HGNC Symbol;Acc:546]
AOAH-IT1	0	0	1	0	ENSG00000230539	AOAH intronic transcript 1 (non-protein coding) [Source:HGNC Symbol;Acc:41307]
AOC3	0	0	0	1	ENSG00000131471	amine oxidase, copper containing 3 (vascular adhesion protein 1) [Source:HGNC Symbol;Acc:550]
AOC4P	0	0	0	1
AOX1	1	0	1	0	ENSG00000138356	aldehyde oxidase 1 [Source:HGNC Symbol;Acc:553]
AOX2P	0	0	0	1	ENSG00000243478	aldehyde oxidase 2 pseudogene [Source:HGNC Symbol;Acc:18450]
AP1B1P1	0	0	0	1	ENSG00000234479	adaptor-related protein complex 1, beta 1 subunit pseudogene 1 [Source:HGNC Symbol;Acc:297]
AP1G1	0	0	1	0	ENSG00000166747	adaptor-related protein complex 1, gamma 1 subunit [Source:HGNC Symbol;Acc:555]
AP1M2	0	0	1	1	ENSG00000129354	adaptor-related protein complex 1, mu 2 subunit [Source:HGNC Symbol;Acc:558]
AP2A2	0	1	0	0	ENSG00000183020	adaptor-related protein complex 2, alpha 2 subunit [Source:HGNC Symbol;Acc:562]
AP2B1	0	0	0	1	ENSG00000006125	adaptor-related protein complex 2, beta 1 subunit [Source:HGNC Symbol;Acc:563]
AP3B2	0	0	0	1	ENSG00000103723	adaptor-related protein complex 3, beta 2 subunit [Source:HGNC Symbol;Acc:567]
AP3D1	0	1	0	0	ENSG00000065000	adaptor-related protein complex 3, delta 1 subunit [Source:HGNC Symbol;Acc:568]
AP3M1	1	0	0	0	ENSG00000185009	adaptor-related protein complex 3, mu 1 subunit [Source:HGNC Symbol;Acc:569]
APAF1	0	0	1	1	ENSG00000120868	apoptotic peptidase activating factor 1 [Source:HGNC Symbol;Acc:576]
APBB1	1	1	0	1	ENSG00000166313	amyloid beta (A4) precursor protein-binding, family B, member 1 (Fe65) [Source:HGNC Symbol;Acc:581]
APBB1IP	0	0	1	0	ENSG00000077420	amyloid beta (A4) precursor protein-binding, family B, member 1 interacting protein [Source:HGNC Symbol;Acc:17379]
APBB3	0	0	0	1	ENSG00000113108	amyloid beta (A4) precursor protein-binding, family B, member 3 [Source:HGNC Symbol;Acc:20708]
APC	0	1	1	1	ENSG00000134982	adenomatous polyposis coli [Source:HGNC Symbol;Acc:583]
APCS	0	0	1	0	ENSG00000132703	amyloid P component, serum [Source:HGNC Symbol;Acc:584]
APEX1	1	0	0	1	ENSG00000100823	APEX nuclease (multifunctional DNA repair enzyme) 1 [Source:HGNC Symbol;Acc:587]
APH1B	0	1	0	1	ENSG00000138613	anterior pharynx defective 1 homolog B (C. elegans) [Source:HGNC Symbol;Acc:24080]
APLNR	0	0	1	0	ENSG00000134817	apelin receptor [Source:HGNC Symbol;Acc:339]
APLP1	1	0	0	1	ENSG00000105290	amyloid beta (A4) precursor-like protein 1 [Source:HGNC Symbol;Acc:597]
APOA1	0	1	0	1	ENSG00000118137	apolipoprotein A-I [Source:HGNC Symbol;Acc:600]
APOA1-AS	0	1	0	1
APOA2	0	0	0	1	ENSG00000158874	apolipoprotein A-II [Source:HGNC Symbol;Acc:601]
APOA4	1	0	0	1	ENSG00000110244	apolipoprotein A-IV [Source:HGNC Symbol;Acc:602]
APOA5	0	1	1	0	ENSG00000110243	apolipoprotein A-V [Source:HGNC Symbol;Acc:17288]
APOBEC2	0	0	0	1	ENSG00000124701	apolipoprotein B mRNA editing enzyme, catalytic polypeptide-like 2 [Source:HGNC Symbol;Acc:605]
APOBR	1	0	0	0	ENSG00000184730	apolipoprotein B receptor [Source:HGNC Symbol;Acc:24087]
APOC3	0	1	0	1	ENSG00000110245	apolipoprotein C-III [Source:HGNC Symbol;Acc:610]
APOD	0	0	1	0	ENSG00000189058	apolipoprotein D [Source:HGNC Symbol;Acc:612]
APOE	0	0	1	0	ENSG00000130203	apolipoprotein E [Source:HGNC Symbol;Acc:613]
APOF	0	0	1	0	ENSG00000175336	apolipoprotein F [Source:HGNC Symbol;Acc:615]
APOLD1	0	0	1	0	ENSG00000178878	apolipoprotein L domain containing 1 [Source:HGNC Symbol;Acc:25268]
APOOL	0	0	1	0	ENSG00000155008	apolipoprotein O-like [Source:HGNC Symbol;Acc:24009]
APPL2	0	0	1	0	ENSG00000136044	adaptor protein, phosphotyrosine interaction, PH domain and leucine zipper containing 2 [Source:HGNC Symbol;Acc:18242]
APRT	0	0	1	0	ENSG00000198931	adenine phosphoribosyltransferase [Source:HGNC Symbol;Acc:626]
APTX	1	0	0	1	ENSG00000137074	aprataxin [Source:HGNC Symbol;Acc:15984]
AQP11	0	0	1	0	ENSG00000178301	aquaporin 11 [Source:HGNC Symbol;Acc:19940]
AQP12B	0	0	0	1	ENSG00000185176	aquaporin 12B [Source:HGNC Symbol;Acc:6096]
AR	0	0	0	1	ENSG00000169083	androgen receptor [Source:HGNC Symbol;Acc:644]
ARAF	0	1	1	0	ENSG00000078061	v-raf murine sarcoma 3611 viral oncogene homolog [Source:HGNC Symbol;Acc:646]
AREG	0	0	1	0	ENSG00000109321	amphiregulin [Source:HGNC Symbol;Acc:651]
ARF4	0	0	0	1	ENSG00000168374	ADP-ribosylation factor 4 [Source:HGNC Symbol;Acc:655]
ARF5	0	1	0	0	ENSG00000004059	ADP-ribosylation factor 5 [Source:HGNC Symbol;Acc:658]
ARF6	0	0	1	0	ENSG00000165527	ADP-ribosylation factor 6 [Source:HGNC Symbol;Acc:659]
ARFGAP1	0	0	1	0	ENSG00000101199	ADP-ribosylation factor GTPase activating protein 1 [Source:HGNC Symbol;Acc:15852]
ARFGAP2	0	0	1	0	ENSG00000149182	ADP-ribosylation factor GTPase activating protein 2 [Source:HGNC Symbol;Acc:13504]
ARFGEF2	1	0	0	0	ENSG00000124198	ADP-ribosylation factor guanine nucleotide-exchange factor 2 (brefeldin A-inhibited) [Source:HGNC Symbol;Acc:15853]
ARFIP1	0	0	0	1	ENSG00000164144	ADP-ribosylation factor interacting protein 1 [Source:HGNC Symbol;Acc:21496]
ARFIP2	0	0	1	1	ENSG00000132254	ADP-ribosylation factor interacting protein 2 [Source:HGNC Symbol;Acc:17160]
ARFRP1	0	0	1	1	ENSG00000101246	ADP-ribosylation factor related protein 1 [Source:HGNC Symbol;Acc:662]
ARG1	1	0	0	0	ENSG00000118520	arginase, liver [Source:HGNC Symbol;Acc:663]
ARGLU1	1	0	0	0	ENSG00000134884	arginine and glutamate rich 1 [Source:HGNC Symbol;Acc:25482]
ARHGAP1	0	0	0	1	ENSG00000175220	Rho GTPase activating protein 1 [Source:HGNC Symbol;Acc:673]
ARHGAP15	1	1	0	0	ENSG00000075884	Rho GTPase activating protein 15 [Source:HGNC Symbol;Acc:21030]
ARHGAP17	0	1	0	0	ENSG00000140750	Rho GTPase activating protein 17 [Source:HGNC Symbol;Acc:18239]
ARHGAP19	0	1	1	0	ENSG00000213390	Rho GTPase activating protein 19 [Source:HGNC Symbol;Acc:23724]
ARHGAP20	0	1	0	1	ENSG00000137727	Rho GTPase activating protein 20 [Source:HGNC Symbol;Acc:18357]
ARHGAP22	1	0	0	0	ENSG00000128805	Rho GTPase activating protein 22 [Source:HGNC Symbol;Acc:30320]
ARHGAP24	0	1	1	0	ENSG00000138639	Rho GTPase activating protein 24 [Source:HGNC Symbol;Acc:25361]
ARHGAP25	0	1	0	1	ENSG00000163219	Rho GTPase activating protein 25 [Source:HGNC Symbol;Acc:28951]
ARHGAP26	0	0	0	1	ENSG00000145819	Rho GTPase activating protein 26 [Source:HGNC Symbol;Acc:17073]
ARHGAP26-AS1	0	0	1	0	ENSG00000226272	ARHGAP26 antisense RNA 1 [Source:HGNC Symbol;Acc:40792]
ARHGAP31-AS1	0	0	0	1	ENSG00000241155	ARHGAP31 antisense RNA 1 [Source:HGNC Symbol;Acc:41235]
ARHGAP33	1	0	0	1	ENSG00000004777	Rho GTPase activating protein 33 [Source:HGNC Symbol;Acc:23085]
ARHGAP40	1	0	0	0	ENSG00000124143	Rho GTPase activating protein 40 [Source:HGNC Symbol;Acc:16226]
ARHGAP42	0	0	0	1	ENSG00000165895	Rho GTPase activating protein 42 [Source:HGNC Symbol;Acc:26545]
ARHGAP8	0	0	0	1	ENSG00000241484	Rho GTPase activating protein 8 [Source:HGNC Symbol;Acc:677]
ARHGAP9	0	1	0	0	ENSG00000123329	Rho GTPase activating protein 9 [Source:HGNC Symbol;Acc:14130]
ARHGDIA	1	1	0	0	ENSG00000141522	Rho GDP dissociation inhibitor (GDI) alpha [Source:HGNC Symbol;Acc:678]
ARHGDIB	0	1	0	0	ENSG00000111348	Rho GDP dissociation inhibitor (GDI) beta [Source:HGNC Symbol;Acc:679]
ARHGEF11	0	0	1	0	ENSG00000132694	Rho guanine nucleotide exchange factor (GEF) 11 [Source:HGNC Symbol;Acc:14580]
ARHGEF12	0	1	1	0	ENSG00000196914	Rho guanine nucleotide exchange factor (GEF) 12 [Source:HGNC Symbol;Acc:14193]
ARHGEF15	1	0	0	1	ENSG00000198844	Rho guanine nucleotide exchange factor (GEF) 15 [Source:HGNC Symbol;Acc:15590]
ARHGEF18	0	1	0	1	ENSG00000104880	Rho/Rac guanine nucleotide exchange factor (GEF) 18 [Source:HGNC Symbol;Acc:17090]
ARHGEF25	0	1	0	1	ENSG00000240771	Rho guanine nucleotide exchange factor (GEF) 25 [Source:HGNC Symbol;Acc:30275]
ARHGEF26	0	0	1	0	ENSG00000114790	Rho guanine nucleotide exchange factor (GEF) 26 [Source:HGNC Symbol;Acc:24490]
ARHGEF26-AS1	0	0	1	0	ENSG00000243069	ARHGEF26 antisense RNA 1 [Source:HGNC Symbol;Acc:41048]
ARHGEF28	1	0	0	0	ENSG00000214944	Rho guanine nucleotide exchange factor (GEF) 28 [Source:HGNC Symbol;Acc:30322]
ARHGEF3	1	1	0	0	ENSG00000163947	Rho guanine nucleotide exchange factor (GEF) 3 [Source:HGNC Symbol;Acc:683]
ARHGEF37	1	0	0	0	ENSG00000183111	Rho guanine nucleotide exchange factor (GEF) 37 [Source:HGNC Symbol;Acc:34430]
ARHGEF38	0	0	0	1	ENSG00000236699	Rho guanine nucleotide exchange factor (GEF) 38 [Source:HGNC Symbol;Acc:25968]
ARHGEF38-IT1	0	0	0	1	ENSG00000249885	ARHGEF38 intronic transcript 1 (non-protein coding) [Source:HGNC Symbol;Acc:41483]
ARHGEF9-IT1	0	0	0	1	ENSG00000231729	ARHGEF9 intronic transcript 1 (non-protein coding) [Source:HGNC Symbol;Acc:41401]
ARID2	0	0	0	1	ENSG00000189079	AT rich interactive domain 2 (ARID, RFX-like) [Source:HGNC Symbol;Acc:18037]
ARID3A	1	0	0	0	ENSG00000116017	AT rich interactive domain 3A (BRIGHT-like) [Source:HGNC Symbol;Acc:3031]
ARID3B	1	1	0	0	ENSG00000179361	AT rich interactive domain 3B (BRIGHT-like) [Source:HGNC Symbol;Acc:14350]
ARID5B	0	1	1	1	ENSG00000150347	AT rich interactive domain 5B (MRF1-like) [Source:HGNC Symbol;Acc:17362]
ARL1	0	0	0	1	ENSG00000120805	ADP-ribosylation factor-like 1 [Source:HGNC Symbol;Acc:692]
ARL13A	0	0	0	1	ENSG00000174225	ADP-ribosylation factor-like 13A [Source:HGNC Symbol;Acc:31709]
ARL13B	0	0	1	0	ENSG00000169379	ADP-ribosylation factor-like 13B [Source:HGNC Symbol;Acc:25419]
ARL14	0	1	1	1	ENSG00000179674	ADP-ribosylation factor-like 14 [Source:HGNC Symbol;Acc:22974]
ARL14EPL	1	0	1	0
ARL17A	0	0	0	1	ENSG00000185829	ADP-ribosylation factor-like 17A [Source:HGNC Symbol;Acc:24096]
ARL2	0	0	1	0	ENSG00000213465	ADP-ribosylation factor-like 2 [Source:HGNC Symbol;Acc:693]
ARL2BP	0	0	1	1	ENSG00000102931	ADP-ribosylation factor-like 2 binding protein [Source:HGNC Symbol;Acc:17146]
ARL4C	0	1	0	0	ENSG00000188042	ADP-ribosylation factor-like 4C [Source:HGNC Symbol;Acc:698]
ARL8B	0	0	1	0	ENSG00000134108	ADP-ribosylation factor-like 8B [Source:HGNC Symbol;Acc:25564]
ARMC10	0	0	1	0	ENSG00000170632	armadillo repeat containing 10 [Source:HGNC Symbol;Acc:21706]
ARMC3	0	0	0	1	ENSG00000165309	armadillo repeat containing 3 [Source:HGNC Symbol;Acc:30964]
ARMC5	1	0	0	1	ENSG00000140691	armadillo repeat containing 5 [Source:HGNC Symbol;Acc:25781]
ARMCX2	0	0	0	1	ENSG00000184867	armadillo repeat containing, X-linked 2 [Source:HGNC Symbol;Acc:16869]
ARNT2	0	0	0	1	ENSG00000172379	aryl-hydrocarbon receptor nuclear translocator 2 [Source:HGNC Symbol;Acc:16876]
ARNTL2	0	0	1	1	ENSG00000029153	aryl hydrocarbon receptor nuclear translocator-like 2 [Source:HGNC Symbol;Acc:18984]
ARPC1A	0	0	0	1	ENSG00000241685	actin related protein 2/3 complex, subunit 1A, 41kDa [Source:HGNC Symbol;Acc:703]
ARPC4	0	1	0	0	ENSG00000241553	actin related protein 2/3 complex, subunit 4, 20kDa [Source:HGNC Symbol;Acc:707]
ARPC4-TTLL3	0	1	0	0	ENSG00000250151	ARPC4-TTLL3 readthrough [Source:HGNC Symbol;Acc:38830]
ARPP21	0	0	0	1	ENSG00000172995	cAMP-regulated phosphoprotein, 21kDa [Source:HGNC Symbol;Acc:16968]
ARRDC1	0	0	0	1	ENSG00000197070	arrestin domain containing 1 [Source:HGNC Symbol;Acc:28633]
ARRDC2	0	1	0	0	ENSG00000105643	arrestin domain containing 2 [Source:HGNC Symbol;Acc:25225]
ARRDC3	0	0	0	1	ENSG00000113369	arrestin domain containing 3 [Source:HGNC Symbol;Acc:29263]
ARSD	0	0	1	0	ENSG00000006756	arylsulfatase D [Source:HGNC Symbol;Acc:717]
ARSE	1	1	0	0	ENSG00000157399	arylsulfatase E (chondrodysplasia punctata 1) [Source:HGNC Symbol;Acc:719]
ARSG	0	0	1	1	ENSG00000141337	arylsulfatase G [Source:HGNC Symbol;Acc:24102]
ARSH	0	0	0	1	ENSG00000205667	arylsulfatase family, member H [Source:HGNC Symbol;Acc:32488]
ART1	1	0	0	1	ENSG00000129744	ADP-ribosyltransferase 1 [Source:HGNC Symbol;Acc:723]
ART3	0	0	0	1	ENSG00000156219	ADP-ribosyltransferase 3 [Source:HGNC Symbol;Acc:725]
ART4	0	0	0	1	ENSG00000111339	ADP-ribosyltransferase 4 (Dombrock blood group) [Source:HGNC Symbol;Acc:726]
ART5	1	0	0	1	ENSG00000167311	ADP-ribosyltransferase 5 [Source:HGNC Symbol;Acc:24049]
ARTN	0	0	1	0	ENSG00000117407	artemin [Source:HGNC Symbol;Acc:727]
ASAH2B	1	0	0	0	ENSG00000204147	N-acylsphingosine amidohydrolase (non-lysosomal ceramidase) 2B [Source:HGNC Symbol;Acc:23456]
ASAP3	0	0	1	0	ENSG00000088280	ArfGAP with SH3 domain, ankyrin repeat and PH domain 3 [Source:HGNC Symbol;Acc:14987]
ASB12	0	1	0	0	ENSG00000198881	ankyrin repeat and SOCS box containing 12 [Source:HGNC Symbol;Acc:19763]
ASB13	0	0	1	0	ENSG00000196372	ankyrin repeat and SOCS box containing 13 [Source:HGNC Symbol;Acc:19765]
ASB15	0	0	1	1	ENSG00000146809	ankyrin repeat and SOCS box containing 15 [Source:HGNC Symbol;Acc:19767]
ASB16	0	0	1	0	ENSG00000161664	ankyrin repeat and SOCS box containing 16 [Source:HGNC Symbol;Acc:19768]
ASB16-AS1	0	0	0	1
ASB6	1	0	0	0	ENSG00000148331	ankyrin repeat and SOCS box containing 6 [Source:HGNC Symbol;Acc:17181]
ASB7	1	0	0	0	ENSG00000183475	ankyrin repeat and SOCS box containing 7 [Source:HGNC Symbol;Acc:17182]
ASIP	0	0	0	1	ENSG00000101440	agouti signaling protein [Source:HGNC Symbol;Acc:745]
ASL	0	0	1	0	ENSG00000126522	argininosuccinate lyase [Source:HGNC Symbol;Acc:746]
ASNS	0	0	1	0	ENSG00000070669	asparagine synthetase (glutamine-hydrolyzing) [Source:HGNC Symbol;Acc:753]
ASPH	0	0	0	1	ENSG00000198363	aspartate beta-hydroxylase [Source:HGNC Symbol;Acc:757]
ASPHD2	1	1	0	0	ENSG00000128203	aspartate beta-hydroxylase domain containing 2 [Source:HGNC Symbol;Acc:30437]
ASPM	0	0	0	1	ENSG00000066279	asp (abnormal spindle) homolog, microcephaly associated (Drosophila) [Source:HGNC Symbol;Acc:19048]
ASS1	0	0	0	1	ENSG00000130707	argininosuccinate synthase 1 [Source:HGNC Symbol;Acc:758]
ASTE1	0	0	1	1	ENSG00000034533	asteroid homolog 1 (Drosophila) [Source:HGNC Symbol;Acc:25021]
ASXL3	0	1	0	1	ENSG00000141431	additional sex combs like 3 (Drosophila) [Source:HGNC Symbol;Acc:29357]
ASZ1	0	0	0	1	ENSG00000154438	ankyrin repeat, SAM and basic leucine zipper domain containing 1 [Source:HGNC Symbol;Acc:1350]
ATAD2	0	0	1	0	ENSG00000156802	ATPase family, AAA domain containing 2 [Source:HGNC Symbol;Acc:30123]
ATAD2B	0	1	0	0	ENSG00000119778	ATPase family, AAA domain containing 2B [Source:HGNC Symbol;Acc:29230]
ATAD3A	1	1	0	0	ENSG00000197785	ATPase family, AAA domain containing 3A [Source:HGNC Symbol;Acc:25567]
ATAD3B	0	0	0	1	ENSG00000160072	ATPase family, AAA domain containing 3B [Source:HGNC Symbol;Acc:24007]
ATAD3C	0	0	0	1	ENSG00000215915	ATPase family, AAA domain containing 3C [Source:HGNC Symbol;Acc:32151]
ATAD5	1	0	0	0	ENSG00000176208	ATPase family, AAA domain containing 5 [Source:HGNC Symbol;Acc:25752]
ATF1	0	0	1	0	ENSG00000123268	activating transcription factor 1 [Source:HGNC Symbol;Acc:783]
ATF3	0	1	0	1	ENSG00000162772	activating transcription factor 3 [Source:HGNC Symbol;Acc:785]
ATG10	0	0	0	1	ENSG00000152348	autophagy related 10 [Source:HGNC Symbol;Acc:20315]
ATG14	1	1	0	0	ENSG00000126775	autophagy related 14 [Source:HGNC Symbol;Acc:19962]
ATG2A	0	0	0	1	ENSG00000110046	autophagy related 2A [Source:HGNC Symbol;Acc:29028]
ATG4B	0	0	0	1	ENSG00000168397	autophagy related 4B, cysteine peptidase [Source:HGNC Symbol;Acc:20790]
ATG4C	0	1	0	0	ENSG00000125703	autophagy related 4C, cysteine peptidase [Source:HGNC Symbol;Acc:16040]
ATG9A	0	1	0	1	ENSG00000198925	autophagy related 9A [Source:HGNC Symbol;Acc:22408]
ATHL1	1	0	1	0	ENSG00000142102	ATH1, acid trehalase-like 1 (yeast) [Source:HGNC Symbol;Acc:26210]
ATL1	0	1	1	0	ENSG00000198513	atlastin GTPase 1 [Source:HGNC Symbol;Acc:11231]
ATL3	0	0	0	1	ENSG00000184743	atlastin GTPase 3 [Source:HGNC Symbol;Acc:24526]
ATM	0	0	1	1	ENSG00000149311	ataxia telangiectasia mutated [Source:HGNC Symbol;Acc:795]
ATMIN	0	0	1	0	ENSG00000166454	ATM interactor [Source:HGNC Symbol;Acc:29034]
ATP10A	0	0	1	0	ENSG00000206190	ATPase, class V, type 10A [Source:HGNC Symbol;Acc:13542]
ATP10B	0	0	1	1	ENSG00000118322	ATPase, class V, type 10B [Source:HGNC Symbol;Acc:13543]
ATP11B	0	1	0	0	ENSG00000058063	ATPase, class VI, type 11B [Source:HGNC Symbol;Acc:13553]
ATP13A1	0	0	1	0	ENSG00000105726	ATPase type 13A1 [Source:HGNC Symbol;Acc:24215]
ATP13A4-AS1	0	0	0	1	ENSG00000225473	ATP13A4 antisense RNA 1 [Source:HGNC Symbol;Acc:41095]
ATP13A5	0	1	0	0	ENSG00000187527	ATPase type 13A5 [Source:HGNC Symbol;Acc:31789]
ATP13A5-AS1	0	0	0	1	ENSG00000236508	ATP13A5 antisense RNA 1 [Source:HGNC Symbol;Acc:41281]
ATP1A1	0	0	1	0	ENSG00000163399	ATPase, Na+/K+ transporting, alpha 1 polypeptide [Source:HGNC Symbol;Acc:799]
ATP1B3	1	1	0	0	ENSG00000069849	ATPase, Na+/K+ transporting, beta 3 polypeptide [Source:HGNC Symbol;Acc:806]
ATP2B1	0	0	0	1	ENSG00000070961	ATPase, Ca++ transporting, plasma membrane 1 [Source:HGNC Symbol;Acc:814]
ATP2B4	0	0	0	1	ENSG00000058668	ATPase, Ca++ transporting, plasma membrane 4 [Source:HGNC Symbol;Acc:817]
ATP2C1	0	0	0	1	ENSG00000017260	ATPase, Ca++ transporting, type 2C, member 1 [Source:HGNC Symbol;Acc:13211]
ATP2C2	0	1	0	0	ENSG00000064270	ATPase, Ca++ transporting, type 2C, member 2 [Source:HGNC Symbol;Acc:29103]
ATP5C1	0	0	1	0	ENSG00000165629	ATP synthase, H+ transporting, mitochondrial F1 complex, gamma polypeptide 1 [Source:HGNC Symbol;Acc:833]
ATP5H	0	0	0	1	ENSG00000167863	ATP synthase, H+ transporting, mitochondrial Fo complex, subunit d [Source:HGNC Symbol;Acc:845]
ATP5I	1	0	0	0	ENSG00000169020	ATP synthase, H+ transporting, mitochondrial Fo complex, subunit E [Source:HGNC Symbol;Acc:846]
ATP5J2	0	0	1	0	ENSG00000241468	ATP synthase, H+ transporting, mitochondrial Fo complex, subunit F2 [Source:HGNC Symbol;Acc:848]
ATP5J2-PTCD1	0	0	1	0	ENSG00000248919	ATP5J2-PTCD1 readthrough [Source:HGNC Symbol;Acc:38844]
ATP5O	0	1	0	0	ENSG00000241837	ATP synthase, H+ transporting, mitochondrial F1 complex, O subunit [Source:HGNC Symbol;Acc:850]
ATP5SL	0	0	0	1	ENSG00000105341	ATP5S-like [Source:HGNC Symbol;Acc:25496]
ATP6AP1L	0	0	1	0	ENSG00000205464	ATPase, H+ transporting, lysosomal accessory protein 1-like [Source:HGNC Symbol;Acc:28091]
ATP6V0A1	0	0	1	0	ENSG00000033627	ATPase, H+ transporting, lysosomal V0 subunit a1 [Source:HGNC Symbol;Acc:865]
ATP6V0A2	0	0	0	1	ENSG00000185344	ATPase, H+ transporting, lysosomal V0 subunit a2 [Source:HGNC Symbol;Acc:18481]
ATP6V0B	1	0	0	1	ENSG00000117410	ATPase, H+ transporting, lysosomal 21kDa, V0 subunit b [Source:HGNC Symbol;Acc:861]
ATP6V0C	1	0	0	0	ENSG00000185883	ATPase, H+ transporting, lysosomal 16kDa, V0 subunit c [Source:HGNC Symbol;Acc:855]
ATP6V0CP3	0	0	0	1	ENSG00000213435	ATPase, H+ transporting, lysosomal 16kDa, V0 subunit c pseudogene 3 [Source:HGNC Symbol;Acc:40001]
ATP6V0E2	1	0	0	0	ENSG00000171130	ATPase, H+ transporting V0 subunit e2 [Source:HGNC Symbol;Acc:21723]
ATP6V0E2-AS1	1	0	0	0	ENSG00000204934	ATP6V0E2 antisense RNA 1 [Source:HGNC Symbol;Acc:44180]
ATP6V1A	0	1	0	0	ENSG00000114573	ATPase, H+ transporting, lysosomal 70kDa, V1 subunit A [Source:HGNC Symbol;Acc:851]
ATP6V1C1	1	0	1	0	ENSG00000155097	ATPase, H+ transporting, lysosomal 42kDa, V1 subunit C1 [Source:HGNC Symbol;Acc:856]
ATP6V1E2	1	0	0	0	ENSG00000250565	ATPase, H+ transporting, lysosomal 31kDa, V1 subunit E2 [Source:HGNC Symbol;Acc:18125]
ATP6V1G1	1	0	1	0	ENSG00000136888	ATPase, H+ transporting, lysosomal 13kDa, V1 subunit G1 [Source:HGNC Symbol;Acc:864]
ATP6V1G3	1	0	0	0	ENSG00000151418	ATPase, H+ transporting, lysosomal 13kDa, V1 subunit G3 [Source:HGNC Symbol;Acc:18265]
ATP7B	0	0	0	1	ENSG00000123191	ATPase, Cu++ transporting, beta polypeptide [Source:HGNC Symbol;Acc:870]
ATP8A2	0	0	0	1	ENSG00000132932	ATPase, aminophospholipid transporter, class I, type 8A, member 2 [Source:HGNC Symbol;Acc:13533]
ATRAID	0	0	0	1	ENSG00000138085	all-trans retinoic acid-induced differentiation factor [Source:HGNC Symbol;Acc:24090]
ATRN	0	0	1	0	ENSG00000088812	attractin [Source:HGNC Symbol;Acc:885]
ATXN10	0	0	1	0	ENSG00000130638	ataxin 10 [Source:HGNC Symbol;Acc:10549]
ATXN1L	1	0	0	0	ENSG00000224470	ataxin 1-like [Source:HGNC Symbol;Acc:33279]
ATXN7	0	0	0	1	ENSG00000163635	ataxin 7 [Source:HGNC Symbol;Acc:10560]
ATXN7L1	0	0	1	1	ENSG00000146776	ataxin 7-like 1 [Source:HGNC Symbol;Acc:22210]
ATXN7L3	0	0	0	1	ENSG00000087152	ataxin 7-like 3 [Source:HGNC Symbol;Acc:25416]
AUP1	0	0	0	1	ENSG00000115307	ancient ubiquitous protein 1 [Source:HGNC Symbol;Acc:891]
AURKAIP1	1	0	0	0	ENSG00000175756	aurora kinase A interacting protein 1 [Source:HGNC Symbol;Acc:24114]
AURKB	0	1	0	1	ENSG00000178999	aurora kinase B [Source:HGNC Symbol;Acc:11390]
AURKC	0	1	0	0	ENSG00000105146	aurora kinase C [Source:HGNC Symbol;Acc:11391]
AVIL	0	1	0	0	ENSG00000135407	advillin [Source:HGNC Symbol;Acc:14188]
AVPR1A	0	1	0	0	ENSG00000166148	arginine vasopressin receptor 1A [Source:HGNC Symbol;Acc:895]
AXIN2	0	0	0	1	ENSG00000168646	axin 2 [Source:HGNC Symbol;Acc:904]
AZGP1	1	0	0	0	ENSG00000160862	alpha-2-glycoprotein 1, zinc-binding [Source:HGNC Symbol;Acc:910]
AZGP1P1	1	1	0	0	ENSG00000214313	alpha-2-glycoprotein 1, zinc-binding pseudogene 1 [Source:HGNC Symbol;Acc:911]
AZI2	0	0	0	1	ENSG00000163512	5-azacytidine induced 2 [Source:HGNC Symbol;Acc:24002]
AZIN1	0	0	1	0	ENSG00000155096	antizyme inhibitor 1 [Source:HGNC Symbol;Acc:16432]
AZU1	0	0	1	0	ENSG00000172232	azurocidin 1 [Source:HGNC Symbol;Acc:913]
B2M	1	0	0	0	ENSG00000166710	beta-2-microglobulin [Source:HGNC Symbol;Acc:914]
B3GALNT1	0	0	0	1	ENSG00000169255	beta-1,3-N-acetylgalactosaminyltransferase 1 (globoside blood group) [Source:HGNC Symbol;Acc:918]
B3GALT5	0	0	1	1	ENSG00000183778	UDP-Gal:betaGlcNAc beta 1,3-galactosyltransferase, polypeptide 5 [Source:HGNC Symbol;Acc:920]
B3GNT2	0	0	0	1	ENSG00000170340	UDP-GlcNAc:betaGal beta-1,3-N-acetylglucosaminyltransferase 2 [Source:HGNC Symbol;Acc:15629]
B3GNT4	0	0	0	1	ENSG00000176383	UDP-GlcNAc:betaGal beta-1,3-N-acetylglucosaminyltransferase 4 [Source:HGNC Symbol;Acc:15683]
B3GNT5	1	0	0	0	ENSG00000176597	UDP-GlcNAc:betaGal beta-1,3-N-acetylglucosaminyltransferase 5 [Source:HGNC Symbol;Acc:15684]
B3GNT8	0	0	0	1	ENSG00000177191	UDP-GlcNAc:betaGal beta-1,3-N-acetylglucosaminyltransferase 8 [Source:HGNC Symbol;Acc:24139]
B4GALNT1	0	0	1	1	ENSG00000135454	beta-1,4-N-acetyl-galactosaminyl transferase 1 [Source:HGNC Symbol;Acc:4117]
B4GALT2	1	0	0	1	ENSG00000117411	UDP-Gal:betaGlcNAc beta 1,4- galactosyltransferase, polypeptide 2 [Source:HGNC Symbol;Acc:925]
B4GALT6	0	1	0	0	ENSG00000118276	UDP-Gal:betaGlcNAc beta 1,4- galactosyltransferase, polypeptide 6 [Source:HGNC Symbol;Acc:929]
B9D2	0	1	0	0	ENSG00000123810	B9 protein domain 2 [Source:HGNC Symbol;Acc:28636]
BAALC	0	0	1	0	ENSG00000164929	brain and acute leukemia, cytoplasmic [Source:HGNC Symbol;Acc:14333]
BAAT	0	0	0	1	ENSG00000136881	bile acid CoA: amino acid N-acyltransferase (glycine N-choloyltransferase) [Source:HGNC Symbol;Acc:932]
BABAM1	0	0	0	1	ENSG00000105393	BRISC and BRCA1 A complex member 1 [Source:HGNC Symbol;Acc:25008]
BACE1	0	1	1	0	ENSG00000186318	beta-site APP-cleaving enzyme 1 [Source:HGNC Symbol;Acc:933]
BACH1	0	0	1	0	ENSG00000156273	BTB and CNC homology 1, basic leucine zipper transcription factor 1 [Source:HGNC Symbol;Acc:935]
BAD	1	0	0	0	ENSG00000002330	BCL2-associated agonist of cell death [Source:HGNC Symbol;Acc:936]
BAG2	0	0	1	1	ENSG00000112208	BCL2-associated athanogene 2 [Source:HGNC Symbol;Acc:938]
BAHD1	0	0	0	1	ENSG00000140320	bromo adjacent homology domain containing 1 [Source:HGNC Symbol;Acc:29153]
BAI1	0	0	1	0	ENSG00000181790	brain-specific angiogenesis inhibitor 1 [Source:HGNC Symbol;Acc:943]
BAI3	0	0	1	1	ENSG00000135298	brain-specific angiogenesis inhibitor 3 [Source:HGNC Symbol;Acc:945]
BAIAP3	0	1	0	0	ENSG00000007516	BAI1-associated protein 3 [Source:HGNC Symbol;Acc:948]
BANP	0	0	1	1	ENSG00000172530	BTG3 associated nuclear protein [Source:HGNC Symbol;Acc:13450]
BARD1	0	0	0	1	ENSG00000138376	BRCA1 associated RING domain 1 [Source:HGNC Symbol;Acc:952]
BARHL2	0	0	0	1	ENSG00000143032	BarH-like homeobox 2 [Source:HGNC Symbol;Acc:954]
BASP1P1	1	0	0	0	ENSG00000230535	brain abundant, membrane attached signal protein 1 pseudogene 1 [Source:HGNC Symbol;Acc:39418]
BATF	0	1	0	0	ENSG00000156127	basic leucine zipper transcription factor, ATF-like [Source:HGNC Symbol;Acc:958]
BATF2	1	1	0	0	ENSG00000168062	basic leucine zipper transcription factor, ATF-like 2 [Source:HGNC Symbol;Acc:25163]
BATF3	0	0	1	0	ENSG00000123685	basic leucine zipper transcription factor, ATF-like 3 [Source:HGNC Symbol;Acc:28915]
BAX	1	0	0	0	ENSG00000087088	BCL2-associated X protein [Source:HGNC Symbol;Acc:959]
BBOX1	0	1	0	1	ENSG00000129151	butyrobetaine (gamma), 2-oxoglutarate dioxygenase (gamma-butyrobetaine hydroxylase) 1 [Source:HGNC Symbol;Acc:964]
BBS7	0	1	0	0	ENSG00000138686	Bardet-Biedl syndrome 7 [Source:HGNC Symbol;Acc:18758]
BCAM	0	0	0	1	ENSG00000187244	basal cell adhesion molecule (Lutheran blood group) [Source:HGNC Symbol;Acc:6722]
BCAN	0	0	0	1	ENSG00000132692	brevican [Source:HGNC Symbol;Acc:23059]
BCAP29	0	0	0	1	ENSG00000075790	B-cell receptor-associated protein 29 [Source:HGNC Symbol;Acc:24131]
BCAR1	0	0	1	1	ENSG00000050820	breast cancer anti-estrogen resistance 1 [Source:HGNC Symbol;Acc:971]
BCAS1	0	0	0	1	ENSG00000064787	breast carcinoma amplified sequence 1 [Source:HGNC Symbol;Acc:974]
BCAT1	0	0	1	1	ENSG00000060982	branched chain amino-acid transaminase 1, cytosolic [Source:HGNC Symbol;Acc:976]
BCCIP	1	1	0	0	ENSG00000107949	BRCA2 and CDKN1A interacting protein [Source:HGNC Symbol;Acc:978]
BCKDHA	0	0	0	1	ENSG00000248098	branched chain keto acid dehydrogenase E1, alpha polypeptide [Source:HGNC Symbol;Acc:986]
BCL10	0	1	0	0	ENSG00000142867	B-cell CLL/lymphoma 10 [Source:HGNC Symbol;Acc:989]
BCL2L10	0	1	0	0	ENSG00000137875	BCL2-like 10 (apoptosis facilitator) [Source:HGNC Symbol;Acc:993]
BCL2L12	0	1	1	0	ENSG00000126453	BCL2-like 12 (proline rich) [Source:HGNC Symbol;Acc:13787]
BCL6B	0	1	0	0	ENSG00000161940	B-cell CLL/lymphoma 6, member B [Source:HGNC Symbol;Acc:1002]
BCL7C	0	0	0	1	ENSG00000099385	B-cell CLL/lymphoma 7C [Source:HGNC Symbol;Acc:1006]
BCLAF1	0	0	0	1	ENSG00000029363	BCL2-associated transcription factor 1 [Source:HGNC Symbol;Acc:16863]
BCORL1	1	0	0	0	ENSG00000085185	BCL6 corepressor-like 1 [Source:HGNC Symbol;Acc:25657]
BDH1	0	0	0	1	ENSG00000161267	3-hydroxybutyrate dehydrogenase, type 1 [Source:HGNC Symbol;Acc:1027]
BDKRB1	0	0	1	0	ENSG00000100739	bradykinin receptor B1 [Source:HGNC Symbol;Acc:1029]
BDKRB2	1	0	0	0	ENSG00000168398	bradykinin receptor B2 [Source:HGNC Symbol;Acc:1030]
BEGAIN	0	0	0	1	ENSG00000183092	brain-enriched guanylate kinase-associated homolog (rat) [Source:HGNC Symbol;Acc:24163]
BEND2	0	0	1	0	ENSG00000177324	BEN domain containing 2 [Source:HGNC Symbol;Acc:28509]
BEND5	0	0	1	0	ENSG00000162373	BEN domain containing 5 [Source:HGNC Symbol;Acc:25668]
BET1	0	0	0	1	ENSG00000105829	blocked early in transport 1 homolog (S. cerevisiae) [Source:HGNC Symbol;Acc:14562]
BET1L	0	0	0	1	ENSG00000177951	blocked early in transport 1 homolog (S. cerevisiae)-like [Source:HGNC Symbol;Acc:19348]
BEX2	0	1	0	0	ENSG00000133134	brain expressed X-linked 2 [Source:HGNC Symbol;Acc:30933]
BEX4	0	0	0	1	ENSG00000102409	brain expressed, X-linked 4 [Source:HGNC Symbol;Acc:25475]
BFSP1	1	1	1	0	ENSG00000125864	beaded filament structural protein 1, filensin [Source:HGNC Symbol;Acc:1040]
BFSP2	1	0	0	0	ENSG00000170819	beaded filament structural protein 2, phakinin [Source:HGNC Symbol;Acc:1041]
BHLHA15	0	0	0	1	ENSG00000180535	basic helix-loop-helix family, member a15 [Source:HGNC Symbol;Acc:22265]
BHLHA9	0	0	1	0	ENSG00000205899	basic helix-loop-helix family, member a9 [Source:HGNC Symbol;Acc:35126]
BHLHE23	0	0	1	0	ENSG00000125533	basic helix-loop-helix family, member e23 [Source:HGNC Symbol;Acc:16093]
BIN1	0	0	1	0	ENSG00000136717	bridging integrator 1 [Source:HGNC Symbol;Acc:1052]
BIRC6	0	0	1	0	ENSG00000115760	baculoviral IAP repeat containing 6 [Source:HGNC Symbol;Acc:13516]
BIRC7	1	0	0	0	ENSG00000101197	baculoviral IAP repeat containing 7 [Source:HGNC Symbol;Acc:13702]
BIVM	0	0	0	1	ENSG00000134897	basic, immunoglobulin-like variable motif containing [Source:HGNC Symbol;Acc:16034]
BIVM-ERCC5	0	0	0	1
BLACE	0	0	0	1	ENSG00000204960	B-cell acute lymphoblastic leukemia expressed [Source:HGNC Symbol;Acc:20484]
BLCAP	0	0	1	0	ENSG00000166619	bladder cancer associated protein [Source:HGNC Symbol;Acc:1055]
BLMH	0	1	0	0	ENSG00000108578	bleomycin hydrolase [Source:HGNC Symbol;Acc:1059]
BLOC1S1	1	0	0	0	ENSG00000135441	biogenesis of lysosomal organelles complex-1, subunit 1 [Source:HGNC Symbol;Acc:4200]
BLOC1S6	0	0	0	1	ENSG00000104164	biogenesis of lysosomal organelles complex-1, subunit 6, pallidin [Source:HGNC Symbol;Acc:8549]
BLZF1	0	0	0	1	ENSG00000117475	basic leucine zipper nuclear factor 1 [Source:HGNC Symbol;Acc:1065]
BMP10	0	0	0	1	ENSG00000163217	bone morphogenetic protein 10 [Source:HGNC Symbol;Acc:20869]
BMP2	0	0	1	1	ENSG00000125845	bone morphogenetic protein 2 [Source:HGNC Symbol;Acc:1069]
BMP2K	0	0	1	1	ENSG00000138756	BMP2 inducible kinase [Source:HGNC Symbol;Acc:18041]
BMP3	1	0	0	0	ENSG00000152785	bone morphogenetic protein 3 [Source:HGNC Symbol;Acc:1070]
BMP4	0	1	1	0	ENSG00000125378	bone morphogenetic protein 4 [Source:HGNC Symbol;Acc:1071]
BMPER	0	0	0	1	ENSG00000164619	BMP binding endothelial regulator [Source:HGNC Symbol;Acc:24154]
BMPR1A	0	1	0	0	ENSG00000107779	bone morphogenetic protein receptor, type IA [Source:HGNC Symbol;Acc:1076]
BMPR1B	1	0	1	1	ENSG00000138696	bone morphogenetic protein receptor, type IB [Source:HGNC Symbol;Acc:1077]
BMS1	0	0	1	0	ENSG00000165733	BMS1 homolog, ribosome assembly protein (yeast) [Source:HGNC Symbol;Acc:23505]
BMS1P17	0	0	0	1
BMS1P18	0	0	0	1
BNC1	0	0	0	1	ENSG00000169594	basonuclin 1 [Source:HGNC Symbol;Acc:1081]
BNC2	0	0	0	1	ENSG00000173068	basonuclin 2 [Source:HGNC Symbol;Acc:30988]
BNIP3L	0	0	1	1	ENSG00000104765	BCL2/adenovirus E1B 19kDa interacting protein 3-like [Source:HGNC Symbol;Acc:1085]
BOD1	0	1	0	0	ENSG00000145919	biorientation of chromosomes in cell division 1 [Source:HGNC Symbol;Acc:25114]
BOD1L1	1	0	0	0	ENSG00000038219	biorientation of chromosomes in cell division 1-like 1 [Source:HGNC Symbol;Acc:31792]
BOK	0	0	0	1	ENSG00000176720	BCL2-related ovarian killer [Source:HGNC Symbol;Acc:1087]
BOK-AS1	0	0	0	1	ENSG00000234235	BOK antisense RNA 1 [Source:HGNC Symbol;Acc:35125]
BOLA2	0	0	0	1	ENSG00000183336	bolA homolog 2 (E. coli) [Source:HGNC Symbol;Acc:29488]
BOLA2B	0	0	0	1	ENSG00000169627	bolA homolog 2B (E. coli) [Source:HGNC Symbol;Acc:32479]
BOP1	0	0	0	1	ENSG00000170727	block of proliferation 1 [Source:HGNC Symbol;Acc:15519]
BORA	0	0	0	1	ENSG00000136122	bora, aurora kinase A activator [Source:HGNC Symbol;Acc:24724]
BPI	0	0	1	0	ENSG00000101425	bactericidal/permeability-increasing protein [Source:HGNC Symbol;Acc:1095]
BPIFA2	0	0	1	0	ENSG00000131050	BPI fold containing family A, member 2 [Source:HGNC Symbol;Acc:16203]
BPIFA4P	0	0	0	1	ENSG00000183566	BPI fold containing family A, member 4, pseudogene [Source:HGNC Symbol;Acc:20469]
BPIFB2	0	0	0	1	ENSG00000078898	BPI fold containing family B, member 2 [Source:HGNC Symbol;Acc:16177]
BPIFB3	0	1	0	0	ENSG00000186190	BPI fold containing family B, member 3 [Source:HGNC Symbol;Acc:16178]
BPIFB4	1	0	0	1	ENSG00000186191	BPI fold containing family B, member 4 [Source:HGNC Symbol;Acc:16179]
BPIFB6	0	0	1	0	ENSG00000167104	BPI fold containing family B, member 6 [Source:HGNC Symbol;Acc:16504]
BPTF	0	0	1	0	ENSG00000171634	bromodomain PHD finger transcription factor [Source:HGNC Symbol;Acc:3581]
BRAF	0	0	0	1	ENSG00000157764	v-raf murine sarcoma viral oncogene homolog B1 [Source:HGNC Symbol;Acc:1097]
BRAT1	0	0	0	1	ENSG00000106009	BRCA1-associated ATM activator 1 [Source:HGNC Symbol;Acc:21701]
BRCA1	0	0	1	0	ENSG00000012048	breast cancer 1, early onset [Source:HGNC Symbol;Acc:1100]
BRD1	0	1	0	0	ENSG00000100425	bromodomain containing 1 [Source:HGNC Symbol;Acc:1102]
BRD8	0	0	1	0	ENSG00000112983	bromodomain containing 8 [Source:HGNC Symbol;Acc:19874]
BRICD5	0	0	0	1
BRINP3	0	0	0	1
BRPF1	0	0	1	0	ENSG00000156983	bromodomain and PHD finger containing, 1 [Source:HGNC Symbol;Acc:14255]
BSCL2	0	0	0	1	ENSG00000168000	Berardinelli-Seip congenital lipodystrophy 2 (seipin) [Source:HGNC Symbol;Acc:15832]
BSG	0	0	0	1	ENSG00000172270	basigin (Ok blood group) [Source:HGNC Symbol;Acc:1116]
BSPH1	0	0	0	1	ENSG00000188334	binder of sperm protein homolog 1 [Source:HGNC Symbol;Acc:33906]
BST2	1	0	0	0	ENSG00000130303	bone marrow stromal cell antigen 2 [Source:HGNC Symbol;Acc:1119]
BSX	0	0	0	1	ENSG00000188909	brain-specific homeobox [Source:HGNC Symbol;Acc:20450]
BTBD1	0	0	1	0	ENSG00000064726	BTB (POZ) domain containing 1 [Source:HGNC Symbol;Acc:1120]
BTBD11	0	0	0	1	ENSG00000151136	BTB (POZ) domain containing 11 [Source:HGNC Symbol;Acc:23844]
BTBD17	0	0	0	1	ENSG00000204347	BTB (POZ) domain containing 17 [Source:HGNC Symbol;Acc:33758]
BTBD3	0	0	0	1	ENSG00000132640	BTB (POZ) domain containing 3 [Source:HGNC Symbol;Acc:15854]
BTC	0	1	0	0	ENSG00000174808	betacellulin [Source:HGNC Symbol;Acc:1121]
BTD	0	0	1	0	ENSG00000169814	biotinidase [Source:HGNC Symbol;Acc:1122]
BTG4	0	0	1	0	ENSG00000137707	B-cell translocation gene 4 [Source:HGNC Symbol;Acc:13862]
BTNL3	0	0	0	1	ENSG00000168903	butyrophilin-like 3 [Source:HGNC Symbol;Acc:1143]
BTNL8	0	1	0	0	ENSG00000113303	butyrophilin-like 8 [Source:HGNC Symbol;Acc:26131]
BUD13	0	1	1	0	ENSG00000137656	BUD13 homolog (S. cerevisiae) [Source:HGNC Symbol;Acc:28199]
BUD31	0	0	0	1	ENSG00000106245	BUD31 homolog (S. cerevisiae) [Source:HGNC Symbol;Acc:29629]
BVES	0	0	1	0	ENSG00000112276	blood vessel epicardial substance [Source:HGNC Symbol;Acc:1152]
BVES-AS1	0	0	1	0	ENSG00000203808	BVES antisense RNA 1 [Source:HGNC Symbol;Acc:21223]
BZW2	0	0	0	1	ENSG00000136261	basic leucine zipper and W2 domains 2 [Source:HGNC Symbol;Acc:18808]
C10orf105	0	0	0	1	ENSG00000214688	chromosome 10 open reading frame 105 [Source:HGNC Symbol;Acc:20304]
C10orf11	1	0	0	0	ENSG00000148655	chromosome 10 open reading frame 11 [Source:HGNC Symbol;Acc:23405]
C10orf12	0	0	1	0	ENSG00000155640	chromosome 10 open reading frame 12 [Source:HGNC Symbol;Acc:23420]
C10orf126	1	0	0	1	ENSG00000204365	chromosome 10 open reading frame 126 [Source:HGNC Symbol;Acc:28693]
C10orf131	0	1	0	0	ENSG00000173088	chromosome 10 open reading frame 131 [Source:HGNC Symbol;Acc:31667]
C10orf54	0	0	0	1	ENSG00000107738	chromosome 10 open reading frame 54 [Source:HGNC Symbol;Acc:30085]
C10orf67	0	1	0	1	ENSG00000179133	chromosome 10 open reading frame 67 [Source:HGNC Symbol;Acc:28716]
C10orf82	0	0	1	1	ENSG00000165863	chromosome 10 open reading frame 82 [Source:HGNC Symbol;Acc:28500]
C10orf90	0	0	1	1	ENSG00000154493	chromosome 10 open reading frame 90 [Source:HGNC Symbol;Acc:26563]
C11orf30	0	0	0	1	ENSG00000158636	chromosome 11 open reading frame 30 [Source:HGNC Symbol;Acc:18071]
C11orf44	0	1	0	0	ENSG00000175728	chromosome 11 open reading frame 44 [Source:HGNC Symbol;Acc:26805]
C11orf53	0	0	0	1	ENSG00000150750	chromosome 11 open reading frame 53 [Source:HGNC Symbol;Acc:30527]
C11orf63	0	0	1	0	ENSG00000109944	chromosome 11 open reading frame 63 [Source:HGNC Symbol;Acc:26288]
C11orf84	0	0	0	1	ENSG00000168005	chromosome 11 open reading frame 84 [Source:HGNC Symbol;Acc:25115]
C11orf85	0	1	0	0	ENSG00000168070	chromosome 11 open reading frame 85 [Source:HGNC Symbol;Acc:27441]
C11orf86	0	0	1	0	ENSG00000173237	chromosome 11 open reading frame 86 [Source:HGNC Symbol;Acc:34442]
C11orf87	0	0	1	0	ENSG00000185742	chromosome 11 open reading frame 87 [Source:HGNC Symbol;Acc:33788]
C11orf88	0	0	1	0	ENSG00000183644	chromosome 11 open reading frame 88 [Source:HGNC Symbol;Acc:25061]
C11orf91	0	1	0	1	ENSG00000205177	chromosome 11 open reading frame 91 [Source:HGNC Symbol;Acc:34444]
C11orf95	0	1	0	0	ENSG00000188070	chromosome 11 open reading frame 95 [Source:HGNC Symbol;Acc:28449]
C11orf96	0	0	0	1	ENSG00000187479	chromosome 11 open reading frame 96 [Source:HGNC Symbol;Acc:38675]
C12orf10	0	0	1	0	ENSG00000139637	chromosome 12 open reading frame 10 [Source:HGNC Symbol;Acc:17590]
C12orf45	0	1	1	0	ENSG00000151131	chromosome 12 open reading frame 45 [Source:HGNC Symbol;Acc:28628]
C12orf49	0	1	0	0	ENSG00000111412	chromosome 12 open reading frame 49 [Source:HGNC Symbol;Acc:26128]
C12orf5	0	0	0	1	ENSG00000078237	chromosome 12 open reading frame 5 [Source:HGNC Symbol;Acc:1185]
C12orf54	0	0	0	1	ENSG00000177627	chromosome 12 open reading frame 54 [Source:HGNC Symbol;Acc:28553]
C12orf66	0	1	0	1	ENSG00000174206	chromosome 12 open reading frame 66 [Source:HGNC Symbol;Acc:26517]
C12orf71	0	0	1	0	ENSG00000214700	chromosome 12 open reading frame 71 [Source:HGNC Symbol;Acc:34452]
C12orf74	0	1	0	0	ENSG00000214215	chromosome 12 open reading frame 74 [Source:HGNC Symbol;Acc:27887]
C12orf77	0	0	1	0	ENSG00000226397	chromosome 12 open reading frame 77 [Source:HGNC Symbol;Acc:27282]
C14orf1	0	1	0	0	ENSG00000133935	chromosome 14 open reading frame 1 [Source:HGNC Symbol;Acc:1187]
C14orf119	1	0	0	0	ENSG00000179933	chromosome 14 open reading frame 119 [Source:HGNC Symbol;Acc:20270]
C14orf166	0	0	1	0	ENSG00000087302	chromosome 14 open reading frame 166 [Source:HGNC Symbol;Acc:23169]
C14orf177	0	0	0	1	ENSG00000176605	chromosome 14 open reading frame 177 [Source:HGNC Symbol;Acc:26375]
C14orf79	0	0	0	1	ENSG00000140104	chromosome 14 open reading frame 79 [Source:HGNC Symbol;Acc:20126]
C15orf27	1	0	0	0	ENSG00000169758	chromosome 15 open reading frame 27 [Source:HGNC Symbol;Acc:26763]
C15orf40	0	0	0	1	ENSG00000169609	chromosome 15 open reading frame 40 [Source:HGNC Symbol;Acc:28443]
C15orf41	0	1	1	0	ENSG00000186073	chromosome 15 open reading frame 41 [Source:HGNC Symbol;Acc:26929]
C15orf43	0	0	0	1	ENSG00000167014	chromosome 15 open reading frame 43 [Source:HGNC Symbol;Acc:28520]
C15orf48	1	0	0	1	ENSG00000166920	chromosome 15 open reading frame 48 [Source:HGNC Symbol;Acc:29898]
C15orf61	0	0	0	1	ENSG00000189227	chromosome 15 open reading frame 61 [Source:HGNC Symbol;Acc:34453]
C16orf45	1	0	0	1	ENSG00000166780	chromosome 16 open reading frame 45 [Source:HGNC Symbol;Acc:19213]
C16orf46	1	0	0	0	ENSG00000166455	chromosome 16 open reading frame 46 [Source:HGNC Symbol;Acc:26525]
C16orf47	1	0	1	0	ENSG00000197445	chromosome 16 open reading frame 47 [Source:HGNC Symbol;Acc:28329]
C16orf58	1	0	1	0	ENSG00000140688	chromosome 16 open reading frame 58 [Source:HGNC Symbol;Acc:25848]
C16orf59	0	0	0	1	ENSG00000162062	chromosome 16 open reading frame 59 [Source:HGNC Symbol;Acc:25849]
C16orf87	0	1	0	0	ENSG00000155330	chromosome 16 open reading frame 87 [Source:HGNC Symbol;Acc:33754]
C16orf89	1	0	0	0	ENSG00000153446	chromosome 16 open reading frame 89 [Source:HGNC Symbol;Acc:28687]
C16orf91	0	1	0	0	ENSG00000174109	chromosome 16 open reading frame 91 [Source:HGNC Symbol;Acc:27558]
C16orf93	0	0	0	1	ENSG00000196118	chromosome 16 open reading frame 93 [Source:HGNC Symbol;Acc:28078]
C16orf96	0	0	0	1	ENSG00000205832	chromosome 16 open reading frame 96 [Source:HGNC Symbol;Acc:40031]
C17orf100	0	0	1	0	ENSG00000212734	chromosome 17 open reading frame 100 [Source:HGNC Symbol;Acc:34494]
C17orf102	0	0	0	1	ENSG00000197322	chromosome 17 open reading frame 102 [Source:HGNC Symbol;Acc:34412]
C17orf104	1	0	0	1	ENSG00000180336	chromosome 17 open reading frame 104 [Source:HGNC Symbol;Acc:26670]
C17orf105	0	0	1	0	ENSG00000231256	chromosome 17 open reading frame 105 [Source:HGNC Symbol;Acc:37241]
C17orf47	0	0	0	1	ENSG00000181013	chromosome 17 open reading frame 47 [Source:HGNC Symbol;Acc:26844]
C17orf49	1	0	0	0	ENSG00000258315	Chromatin complexes subunit BAP18 [Source:UniProtKB/Swiss-Prot;Acc:Q8IXM2]
C17orf53	0	1	0	0	ENSG00000125319	chromosome 17 open reading frame 53 [Source:HGNC Symbol;Acc:28460]
C17orf58	0	0	0	1	ENSG00000186665	chromosome 17 open reading frame 58 [Source:HGNC Symbol;Acc:27568]
C17orf59	1	0	0	1	ENSG00000196544	chromosome 17 open reading frame 59 [Source:HGNC Symbol;Acc:25939]
C17orf64	0	0	1	1	ENSG00000141371	chromosome 17 open reading frame 64 [Source:HGNC Symbol;Acc:26990]
C17orf82	1	0	0	0	ENSG00000187013	chromosome 17 open reading frame 82 [Source:HGNC Symbol;Acc:32699]
C17orf97	0	0	1	0	ENSG00000187624	chromosome 17 open reading frame 97 [Source:HGNC Symbol;Acc:33800]
C17orf98	1	0	0	0	ENSG00000214556	chromosome 17 open reading frame 98 [Source:HGNC Symbol;Acc:34492]
C17orf99	0	1	0	0	ENSG00000187997	chromosome 17 open reading frame 99 [Source:HGNC Symbol;Acc:34490]
C18orf21	0	0	0	1	ENSG00000141428	chromosome 18 open reading frame 21 [Source:HGNC Symbol;Acc:28802]
C18orf42	0	1	1	0	ENSG00000231824	chromosome 18 open reading frame 42 [Source:HGNC Symbol;Acc:28285]
C18orf63	1	0	1	0	ENSG00000206043	chromosome 18 open reading frame 63 [Source:HGNC Symbol;Acc:40037]
C18orf8	0	0	0	1	ENSG00000141452	chromosome 18 open reading frame 8 [Source:HGNC Symbol;Acc:24326]
C19orf18	0	0	1	0	ENSG00000177025	chromosome 19 open reading frame 18 [Source:HGNC Symbol;Acc:28642]
C19orf38	0	0	1	0	ENSG00000214212	chromosome 19 open reading frame 38 [Source:HGNC Symbol;Acc:34073]
C19orf40	1	0	0	0	ENSG00000131944	chromosome 19 open reading frame 40 [Source:HGNC Symbol;Acc:28467]
C19orf45	0	0	1	0	ENSG00000198723	chromosome 19 open reading frame 45 [Source:HGNC Symbol;Acc:24745]
C19orf47	1	0	0	0	ENSG00000160392	chromosome 19 open reading frame 47 [Source:HGNC Symbol;Acc:26723]
C19orf48	0	0	0	1	ENSG00000167747	chromosome 19 open reading frame 48 [Source:HGNC Symbol;Acc:29667]
C19orf54	1	0	0	0	ENSG00000188493	chromosome 19 open reading frame 54 [Source:HGNC Symbol;Acc:24758]
C19orf60	0	0	1	0	ENSG00000006015	chromosome 19 open reading frame 60 [Source:HGNC Symbol;Acc:26098]
C19orf70	1	0	0	0	ENSG00000174917	chromosome 19 open reading frame 70 [Source:HGNC Symbol;Acc:33702]
C19orf81	1	0	0	1	ENSG00000235034	chromosome 19 open reading frame 81 [Source:HGNC Symbol;Acc:40041]
C1D	0	1	0	0	ENSG00000197223	C1D nuclear receptor corepressor [Source:HGNC Symbol;Acc:29911]
C1orf100	0	1	0	0	ENSG00000173728	chromosome 1 open reading frame 100 [Source:HGNC Symbol;Acc:30435]
C1orf101	0	0	0	1	ENSG00000179397	chromosome 1 open reading frame 101 [Source:HGNC Symbol;Acc:28491]
C1orf110	0	0	0	1	ENSG00000185860	chromosome 1 open reading frame 110 [Source:HGNC Symbol;Acc:28736]
C1orf115	1	0	0	0	ENSG00000162817	chromosome 1 open reading frame 115 [Source:HGNC Symbol;Acc:25873]
C1orf131	0	1	0	0	ENSG00000143633	chromosome 1 open reading frame 131 [Source:HGNC Symbol;Acc:25332]
C1orf141	0	0	0	1	ENSG00000203963	chromosome 1 open reading frame 141 [Source:HGNC Symbol;Acc:32044]
C1orf195	0	0	0	1	ENSG00000204464	chromosome 1 open reading frame 195 [Source:HGNC Symbol;Acc:32332]
C1orf204	0	0	0	1	ENSG00000188004	chromosome 1 open reading frame 204 [Source:HGNC Symbol;Acc:27647]
C1orf210	0	0	1	0	ENSG00000253313	chromosome 1 open reading frame 210 [Source:HGNC Symbol;Acc:28755]
C1orf216	0	1	0	0	ENSG00000142686	chromosome 1 open reading frame 216 [Source:HGNC Symbol;Acc:26800]
C1orf220	0	0	0	1	ENSG00000213057	chromosome 1 open reading frame 220 [Source:HGNC Symbol;Acc:33805]
C1orf229	0	0	0	1	ENSG00000221953	chromosome 1 open reading frame 229 [Source:HGNC Symbol;Acc:33759]
C1orf53	0	0	1	0	ENSG00000203724	chromosome 1 open reading frame 53 [Source:HGNC Symbol;Acc:30003]
C1orf61	0	1	0	0	ENSG00000125462	chromosome 1 open reading frame 61 [Source:HGNC Symbol;Acc:30780]
C1orf94	1	0	0	1	ENSG00000142698	chromosome 1 open reading frame 94 [Source:HGNC Symbol;Acc:28250]
C1orf95	0	0	1	0	ENSG00000203685	chromosome 1 open reading frame 95 [Source:HGNC Symbol;Acc:30491]
C1QL3	0	0	0	1	ENSG00000165985	complement component 1, q subcomponent-like 3 [Source:HGNC Symbol;Acc:19359]
C1QTNF1	1	0	0	0	ENSG00000173918	C1q and tumor necrosis factor related protein 1 [Source:HGNC Symbol;Acc:14324]
C1QTNF1-AS1	1	0	0	0
C1QTNF3	1	0	0	0	ENSG00000082196	C1q and tumor necrosis factor related protein 3 [Source:HGNC Symbol;Acc:14326]
C1QTNF4	0	0	1	0	ENSG00000172247	C1q and tumor necrosis factor related protein 4 [Source:HGNC Symbol;Acc:14346]
C1QTNF7	0	1	0	1	ENSG00000163145	C1q and tumor necrosis factor related protein 7 [Source:HGNC Symbol;Acc:14342]
C2	1	0	1	1	ENSG00000166278	complement component 2 [Source:HGNC Symbol;Acc:1248]
C20orf141	1	0	0	0	ENSG00000241690	chromosome 20 open reading frame 141 [Source:HGNC Symbol;Acc:16134]
C20orf173	0	0	0	1	ENSG00000125975	chromosome 20 open reading frame 173 [Source:HGNC Symbol;Acc:16166]
C20orf195	0	1	1	0	ENSG00000125531	chromosome 20 open reading frame 195 [Source:HGNC Symbol;Acc:28764]
C20orf197	0	0	0	1	ENSG00000176659	chromosome 20 open reading frame 197 [Source:HGNC Symbol;Acc:26601]
C20orf62	1	0	0	0	ENSG00000168746	chromosome 20 open reading frame 62 [Source:HGNC Symbol;Acc:16195]
C21orf2	0	0	0	1	ENSG00000160226	chromosome 21 open reading frame 2 [Source:HGNC Symbol;Acc:1260]
C21orf58	0	0	1	1	ENSG00000160298	chromosome 21 open reading frame 58 [Source:HGNC Symbol;Acc:1300]
C21orf91	0	0	0	1	ENSG00000154642	chromosome 21 open reading frame 91 [Source:HGNC Symbol;Acc:16459]
C22orf15	0	0	0	1	ENSG00000169314	chromosome 22 open reading frame 15 [Source:HGNC Symbol;Acc:15558]
C22orf34	0	0	1	1	ENSG00000188511	chromosome 22 open reading frame 34 [Source:HGNC Symbol;Acc:28010]
C22orf42	0	1	1	0	ENSG00000205856	chromosome 22 open reading frame 42 [Source:HGNC Symbol;Acc:27160]
C2CD2L	0	0	1	0	ENSG00000172375	C2CD2-like [Source:HGNC Symbol;Acc:29000]
C2CD3	0	0	1	0	ENSG00000168014	C2 calcium-dependent domain containing 3 [Source:HGNC Symbol;Acc:24564]
C2CD4C	0	1	0	1	ENSG00000183186	C2 calcium-dependent domain containing 4C [Source:HGNC Symbol;Acc:29417]
C2orf15	0	0	1	0	ENSG00000241962	chromosome 2 open reading frame 15 [Source:HGNC Symbol;Acc:28436]
C2orf44	0	0	0	1	ENSG00000163026	chromosome 2 open reading frame 44 [Source:HGNC Symbol;Acc:26157]
C2orf69	0	0	0	1	ENSG00000178074	chromosome 2 open reading frame 69 [Source:HGNC Symbol;Acc:26799]
C2orf71	0	0	0	1	ENSG00000179270	chromosome 2 open reading frame 71 [Source:HGNC Symbol;Acc:34383]
C2orf73	0	0	0	1	ENSG00000177994	chromosome 2 open reading frame 73 [Source:HGNC Symbol;Acc:26861]
C2orf78	1	0	0	0	ENSG00000187833	chromosome 2 open reading frame 78 [Source:HGNC Symbol;Acc:34349]
C2orf82	0	0	0	1	ENSG00000182600	chromosome 2 open reading frame 82 [Source:HGNC Symbol;Acc:33763]
C2orf83	0	1	0	0	ENSG00000042304	chromosome 2 open reading frame 83 [Source:HGNC Symbol;Acc:25344]
C3orf14	0	0	1	0	ENSG00000114405	chromosome 3 open reading frame 14 [Source:HGNC Symbol;Acc:25024]
C3orf18	0	1	1	0	ENSG00000088543	chromosome 3 open reading frame 18 [Source:HGNC Symbol;Acc:24837]
C3orf20	0	0	0	1	ENSG00000131379	chromosome 3 open reading frame 20 [Source:HGNC Symbol;Acc:25320]
C3orf33	0	0	1	0	ENSG00000174928	chromosome 3 open reading frame 33 [Source:HGNC Symbol;Acc:26434]
C3orf49	0	1	0	1	ENSG00000163632	chromosome 3 open reading frame 49 [Source:HGNC Symbol;Acc:25190]
C3orf62	0	0	1	0	ENSG00000188315	chromosome 3 open reading frame 62 [Source:HGNC Symbol;Acc:24771]
C3orf70	0	0	1	0	ENSG00000187068	chromosome 3 open reading frame 70 [Source:HGNC Symbol;Acc:33731]
C3orf80	0	1	0	0	ENSG00000180044	chromosome 3 open reading frame 80 [Source:HGNC Symbol;Acc:40048]
C3orf84	0	0	1	0
C4A	0	0	1	0	ENSG00000244731	complement component 4A (Rodgers blood group) [Source:HGNC Symbol;Acc:1323]
C4B	0	0	1	1	ENSG00000224639	complement component 4B (Chido blood group) [Source:HGNC Symbol;Acc:1324]
C4orf29	0	0	0	1	ENSG00000164074	chromosome 4 open reading frame 29 [Source:HGNC Symbol;Acc:26111]
C4orf47	0	0	0	1	ENSG00000205129	chromosome 4 open reading frame 47 [Source:HGNC Symbol;Acc:34346]
C4orf48	1	0	0	0	ENSG00000243449	chromosome 4 open reading frame 48 [Source:HGNC Symbol;Acc:34437]
C5orf22	0	1	0	0	ENSG00000082213	chromosome 5 open reading frame 22 [Source:HGNC Symbol;Acc:25639]
C5orf42	0	0	1	0	ENSG00000197603	chromosome 5 open reading frame 42 [Source:HGNC Symbol;Acc:25801]
C5orf46	0	0	1	0	ENSG00000178776	chromosome 5 open reading frame 46 [Source:HGNC Symbol;Acc:33768]
C5orf47	0	1	0	0	ENSG00000185056	chromosome 5 open reading frame 47 [Source:HGNC Symbol;Acc:27026]
C5orf51	1	0	0	0	ENSG00000205765	chromosome 5 open reading frame 51 [Source:HGNC Symbol;Acc:27750]
C5orf64	0	0	0	1	ENSG00000178722	chromosome 5 open reading frame 64 [Source:HGNC Symbol;Acc:26744]
C6orf1	0	1	0	0	ENSG00000186577	chromosome 6 open reading frame 1 [Source:HGNC Symbol;Acc:1340]
C6orf141	0	0	1	0	ENSG00000197261	chromosome 6 open reading frame 141 [Source:HGNC Symbol;Acc:21351]
C6orf211	0	0	0	1	ENSG00000146476	chromosome 6 open reading frame 211 [Source:HGNC Symbol;Acc:17872]
C6orf223	1	0	0	0	ENSG00000181577	chromosome 6 open reading frame 223 [Source:HGNC Symbol;Acc:28692]
C6orf226	0	0	0	1	ENSG00000221821	chromosome 6 open reading frame 226 [Source:HGNC Symbol;Acc:34431]
C6orf48	0	0	0	1	ENSG00000204387	chromosome 6 open reading frame 48 [Source:HGNC Symbol;Acc:19078]
C6orf62	0	0	0	1	ENSG00000112308	chromosome 6 open reading frame 62 [Source:HGNC Symbol;Acc:20998]
C6orf89	0	0	0	1	ENSG00000198663	chromosome 6 open reading frame 89 [Source:HGNC Symbol;Acc:21114]
C6orf99	0	0	0	1	ENSG00000203711	chromosome 6 open reading frame 99 [Source:HGNC Symbol;Acc:21179]
C7orf13	1	0	0	0	ENSG00000244291	chromosome 7 open reading frame 13 [Source:HGNC Symbol;Acc:17126]
C7orf26	0	0	0	1	ENSG00000146576	chromosome 7 open reading frame 26 [Source:HGNC Symbol;Acc:21702]
C7orf31	0	0	1	0	ENSG00000153790	chromosome 7 open reading frame 31 [Source:HGNC Symbol;Acc:21722]
C7orf49	0	0	1	1	ENSG00000122783	chromosome 7 open reading frame 49 [Source:HGNC Symbol;Acc:22432]
C7orf65	0	0	1	0	ENSG00000221845	chromosome 7 open reading frame 65 [Source:HGNC Symbol;Acc:34432]
C7orf66	0	1	0	0	ENSG00000205174	chromosome 7 open reading frame 66 [Source:HGNC Symbol;Acc:33712]
C7orf69	0	0	0	1	ENSG00000136275	chromosome 7 open reading frame 69 [Source:HGNC Symbol;Acc:21911]
C7orf72	0	1	0	0	ENSG00000164500	chromosome 7 open reading frame 72 [Source:HGNC Symbol;Acc:22564]
C7orf76	0	0	1	0
C8B	1	0	0	0	ENSG00000021852	complement component 8, beta polypeptide [Source:HGNC Symbol;Acc:1353]
C8G	0	0	1	0	ENSG00000176919	complement component 8, gamma polypeptide [Source:HGNC Symbol;Acc:1354]
C8orf22	0	1	1	0	ENSG00000168333	chromosome 8 open reading frame 22 [Source:HGNC Symbol;Acc:31745]
C8orf31	0	0	0	1	ENSG00000177335	chromosome 8 open reading frame 31 [Source:HGNC Symbol;Acc:26731]
C8orf34	0	0	0	1	ENSG00000165084	chromosome 8 open reading frame 34 [Source:HGNC Symbol;Acc:30905]
C8orf82	0	0	1	0	ENSG00000213563	chromosome 8 open reading frame 82 [Source:HGNC Symbol;Acc:33826]
C8orf86	0	0	0	1	ENSG00000196166	chromosome 8 open reading frame 86 [Source:HGNC Symbol;Acc:33774]
C9orf106	0	0	0	1	ENSG00000179082	chromosome 9 open reading frame 106 [Source:HGNC Symbol;Acc:31370]
C9orf116	1	0	0	0	ENSG00000160345	chromosome 9 open reading frame 116 [Source:HGNC Symbol;Acc:28435]
C9orf153	1	0	0	1	ENSG00000187753	chromosome 9 open reading frame 153 [Source:HGNC Symbol;Acc:31456]
C9orf170	0	0	0	1	ENSG00000204446	chromosome 9 open reading frame 170 [Source:HGNC Symbol;Acc:33817]
C9orf171	1	1	0	0	ENSG00000188523	chromosome 9 open reading frame 171 [Source:HGNC Symbol;Acc:33776]
C9orf172	0	0	0	1	ENSG00000232434	chromosome 9 open reading frame 172 [Source:HGNC Symbol;Acc:37284]
C9orf24	0	1	1	0	ENSG00000164972	chromosome 9 open reading frame 24 [Source:HGNC Symbol;Acc:19919]
C9orf40	0	0	0	1	ENSG00000135045	chromosome 9 open reading frame 40 [Source:HGNC Symbol;Acc:23433]
C9orf47	1	0	0	0	ENSG00000186354	chromosome 9 open reading frame 47 [Source:HGNC Symbol;Acc:23669]
C9orf62	0	0	1	1	ENSG00000178243	chromosome 9 open reading frame 62 [Source:HGNC Symbol;Acc:28581]
C9orf72	0	0	0	1	ENSG00000147894	chromosome 9 open reading frame 72 [Source:HGNC Symbol;Acc:28337]
C9orf85	0	0	0	1	ENSG00000155621	chromosome 9 open reading frame 85 [Source:HGNC Symbol;Acc:28784]
C9orf91	0	1	0	0	ENSG00000157693	chromosome 9 open reading frame 91 [Source:HGNC Symbol;Acc:24513]
C9orf92	1	0	0	0	ENSG00000205549	chromosome 9 open reading frame 92 [Source:HGNC Symbol;Acc:19054]
CA12	0	0	1	1	ENSG00000074410	carbonic anhydrase XII [Source:HGNC Symbol;Acc:1371]
CA2	0	0	0	1	ENSG00000104267	carbonic anhydrase II [Source:HGNC Symbol;Acc:1373]
CA3	0	0	0	1	ENSG00000164879	carbonic anhydrase III, muscle specific [Source:HGNC Symbol;Acc:1374]
CA5B	1	0	0	0	ENSG00000169239	carbonic anhydrase VB, mitochondrial [Source:HGNC Symbol;Acc:1378]
CA7	0	1	0	0	ENSG00000168748	carbonic anhydrase VII [Source:HGNC Symbol;Acc:1381]
CA8	0	0	1	0	ENSG00000178538	carbonic anhydrase VIII [Source:HGNC Symbol;Acc:1382]
CABIN1	0	0	1	0	ENSG00000099991	calcineurin binding protein 1 [Source:HGNC Symbol;Acc:24187]
CABP2	0	0	1	1	ENSG00000167791	calcium binding protein 2 [Source:HGNC Symbol;Acc:1385]
CABP4	1	1	1	1	ENSG00000175544	calcium binding protein 4 [Source:HGNC Symbol;Acc:1386]
CABP5	1	0	0	0	ENSG00000105507	calcium binding protein 5 [Source:HGNC Symbol;Acc:13714]
CACNA1D	0	0	0	1	ENSG00000157388	calcium channel, voltage-dependent, L type, alpha 1D subunit [Source:HGNC Symbol;Acc:1391]
CACNA2D4	0	0	0	1	ENSG00000151062	calcium channel, voltage-dependent, alpha 2/delta subunit 4 [Source:HGNC Symbol;Acc:20202]
CACNB2	1	0	1	1	ENSG00000165995	calcium channel, voltage-dependent, beta 2 subunit [Source:HGNC Symbol;Acc:1402]
CACNG2	0	0	0	1	ENSG00000166862	calcium channel, voltage-dependent, gamma subunit 2 [Source:HGNC Symbol;Acc:1406]
CACNG3	0	0	0	1	ENSG00000006116	calcium channel, voltage-dependent, gamma subunit 3 [Source:HGNC Symbol;Acc:1407]
CACUL1	1	0	0	1	ENSG00000151893	CDK2-associated, cullin domain 1 [Source:HGNC Symbol;Acc:23727]
CACYBP	0	0	0	1	ENSG00000116161	calcyclin binding protein [Source:HGNC Symbol;Acc:30423]
CAD	0	0	0	1	ENSG00000084774	carbamoyl-phosphate synthetase 2, aspartate transcarbamylase, and dihydroorotase [Source:HGNC Symbol;Acc:1424]
CADPS2	0	0	1	0	ENSG00000081803	Ca++-dependent secretion activator 2 [Source:HGNC Symbol;Acc:16018]
CALCOCO1	0	1	0	0	ENSG00000012822	calcium binding and coiled-coil domain 1 [Source:HGNC Symbol;Acc:29306]
CALCOCO2	1	0	0	0	ENSG00000136436	calcium binding and coiled-coil domain 2 [Source:HGNC Symbol;Acc:29912]
CALHM1	0	0	0	1	ENSG00000185933	calcium homeostasis modulator 1 [Source:HGNC Symbol;Acc:23494]
CALHM2	0	0	0	1	ENSG00000138172	calcium homeostasis modulator 2 [Source:HGNC Symbol;Acc:23493]
CALHM3	0	0	1	0	ENSG00000183128	calcium homeostasis modulator 3 [Source:HGNC Symbol;Acc:23458]
CALM1	0	0	0	1	ENSG00000198668	calmodulin 1 (phosphorylase kinase, delta) [Source:HGNC Symbol;Acc:1442]
CALM3	0	1	0	1	ENSG00000160014	calmodulin 3 (phosphorylase kinase, delta) [Source:HGNC Symbol;Acc:1449]
CALML6	0	0	1	1	ENSG00000169885	calmodulin-like 6 [Source:HGNC Symbol;Acc:24193]
CALN1	0	1	0	1	ENSG00000183166	calneuron 1 [Source:HGNC Symbol;Acc:13248]
CALR	1	0	0	0	ENSG00000179218	calreticulin [Source:HGNC Symbol;Acc:1455]
CALY	0	0	1	0	ENSG00000130643	calcyon neuron-specific vesicular protein [Source:HGNC Symbol;Acc:17938]
CAMK1	1	0	0	0	ENSG00000134072	calcium/calmodulin-dependent protein kinase I [Source:HGNC Symbol;Acc:1459]
CAMK1G	0	0	1	0	ENSG00000008118	calcium/calmodulin-dependent protein kinase IG [Source:HGNC Symbol;Acc:14585]
CAMK4	0	0	1	0	ENSG00000152495	calcium/calmodulin-dependent protein kinase IV [Source:HGNC Symbol;Acc:1464]
CAMKK2	0	1	1	0	ENSG00000110931	calcium/calmodulin-dependent protein kinase kinase 2, beta [Source:HGNC Symbol;Acc:1470]
CAMSAP2	0	0	1	0	ENSG00000118200	calmodulin regulated spectrin-associated protein family, member 2 [Source:HGNC Symbol;Acc:29188]
CAMSAP3	0	0	0	1	ENSG00000076826	calmodulin regulated spectrin-associated protein family, member 3 [Source:HGNC Symbol;Acc:29307]
CAMTA1	0	0	1	0	ENSG00000171735	calmodulin binding transcription activator 1 [Source:HGNC Symbol;Acc:18806]
CAMTA2	0	0	1	0	ENSG00000108509	calmodulin binding transcription activator 2 [Source:HGNC Symbol;Acc:18807]
CAND2	0	0	0	1	ENSG00000144712	cullin-associated and neddylation-dissociated 2 (putative) [Source:HGNC Symbol;Acc:30689]
CANT1	0	1	0	0	ENSG00000171302	calcium activated nucleotidase 1 [Source:HGNC Symbol;Acc:19721]
CANX	0	0	1	0	ENSG00000127022	calnexin [Source:HGNC Symbol;Acc:1473]
CAP1	0	1	0	1	ENSG00000131236	CAP, adenylate cyclase-associated protein 1 (yeast) [Source:HGNC Symbol;Acc:20040]
CAP2	0	1	1	0	ENSG00000112186	CAP, adenylate cyclase-associated protein, 2 (yeast) [Source:HGNC Symbol;Acc:20039]
CAPG	0	0	0	1	ENSG00000042493	capping protein (actin filament), gelsolin-like [Source:HGNC Symbol;Acc:1474]
CAPN1	0	1	0	0	ENSG00000014216	calpain 1, (mu/I) large subunit [Source:HGNC Symbol;Acc:1476]
CAPN10	1	0	0	0	ENSG00000142330	calpain 10 [Source:HGNC Symbol;Acc:1477]
CAPN10-AS1	1	0	0	0
CAPN5	0	0	0	1	ENSG00000149260	calpain 5 [Source:HGNC Symbol;Acc:1482]
CAPS	0	0	0	1	ENSG00000105519	calcyphosine [Source:HGNC Symbol;Acc:1487]
CAPZA3	0	0	0	1	ENSG00000177938	capping protein (actin filament) muscle Z-line, alpha 3 [Source:HGNC Symbol;Acc:24205]
CARD10	0	0	1	0	ENSG00000100065	caspase recruitment domain family, member 10 [Source:HGNC Symbol;Acc:16422]
CARD11	1	0	0	0	ENSG00000198286	caspase recruitment domain family, member 11 [Source:HGNC Symbol;Acc:16393]
CARD14	1	1	0	0	ENSG00000141527	caspase recruitment domain family, member 14 [Source:HGNC Symbol;Acc:16446]
CARD17	0	0	0	1	ENSG00000255221	caspase recruitment domain family, member 17 [Source:HGNC Symbol;Acc:33827]
CARD18	0	1	0	0	ENSG00000255501	caspase recruitment domain family, member 18 [Source:HGNC Symbol;Acc:28861]
CARD8	0	0	1	1	ENSG00000105483	caspase recruitment domain family, member 8 [Source:HGNC Symbol;Acc:17057]
CARF	0	0	0	1
CARKD	0	1	1	0	ENSG00000213995	carbohydrate kinase domain containing [Source:HGNC Symbol;Acc:25576]
CARNS1	1	1	1	1	ENSG00000172508	carnosine synthase 1 [Source:HGNC Symbol;Acc:29268]
CASC11	1	0	0	0
CASC15	0	0	0	1
CASC16	0	0	0	1
CASC2	0	0	1	0	ENSG00000177640	cancer susceptibility candidate 2 (non-protein coding) [Source:HGNC Symbol;Acc:22933]
CASC4	0	1	0	0	ENSG00000166734	cancer susceptibility candidate 4 [Source:HGNC Symbol;Acc:24892]
CASC9	0	0	0	1
CASD1	1	1	0	0	ENSG00000127995	CAS1 domain containing 1 [Source:HGNC Symbol;Acc:16014]
CASKIN1	0	0	0	1	ENSG00000167971	CASK interacting protein 1 [Source:HGNC Symbol;Acc:20879]
CASKIN2	0	0	1	1	ENSG00000177303	CASK interacting protein 2 [Source:HGNC Symbol;Acc:18200]
CASP12	0	0	0	1	ENSG00000204403	caspase 12 (gene/pseudogene) [Source:HGNC Symbol;Acc:19004]
CASP14	0	0	0	1	ENSG00000105141	caspase 14, apoptosis-related cysteine peptidase [Source:HGNC Symbol;Acc:1502]
CASP7	0	1	1	1	ENSG00000165806	caspase 7, apoptosis-related cysteine peptidase [Source:HGNC Symbol;Acc:1508]
CASP8	0	0	0	1	ENSG00000064012	caspase 8, apoptosis-related cysteine peptidase [Source:HGNC Symbol;Acc:1509]
CASP8AP2	0	0	1	0	ENSG00000118412	caspase 8 associated protein 2 [Source:HGNC Symbol;Acc:1510]
CASR	0	0	0	1	ENSG00000036828	calcium-sensing receptor [Source:HGNC Symbol;Acc:1514]
CASS4	0	0	1	0	ENSG00000087589	Cas scaffolding protein family member 4 [Source:HGNC Symbol;Acc:15878]
CAST	0	1	0	1	ENSG00000153113	calpastatin [Source:HGNC Symbol;Acc:1515]
CASZ1	0	0	1	0	ENSG00000130940	castor zinc finger 1 [Source:HGNC Symbol;Acc:26002]
CAT	0	0	1	1	ENSG00000121691	catalase [Source:HGNC Symbol;Acc:1516]
CATSPERD	0	0	1	0	ENSG00000174898	catsper channel auxiliary subunit delta [Source:HGNC Symbol;Acc:28598]
CAV1	0	0	0	1	ENSG00000105974	caveolin 1, caveolae protein, 22kDa [Source:HGNC Symbol;Acc:1527]
CAV3	0	0	0	1	ENSG00000182533	caveolin 3 [Source:HGNC Symbol;Acc:1529]
CBFA2T3	0	1	0	1	ENSG00000129993	core-binding factor, runt domain, alpha subunit 2; translocated to, 3 [Source:HGNC Symbol;Acc:1537]
CBL	0	0	0	1	ENSG00000110395	Cbl proto-oncogene, E3 ubiquitin protein ligase [Source:HGNC Symbol;Acc:1541]
CBLC	0	0	0	1	ENSG00000142273	Cbl proto-oncogene, E3 ubiquitin protein ligase C [Source:HGNC Symbol;Acc:15961]
CBLL1	0	0	1	1	ENSG00000105879	Cbl proto-oncogene, E3 ubiquitin protein ligase-like 1 [Source:HGNC Symbol;Acc:21225]
CBLN1	0	0	1	1	ENSG00000102924	cerebellin 1 precursor [Source:HGNC Symbol;Acc:1543]
CBLN2	0	1	0	0	ENSG00000141668	cerebellin 2 precursor [Source:HGNC Symbol;Acc:1544]
CBLN4	1	1	0	0	ENSG00000054803	cerebellin 4 precursor [Source:HGNC Symbol;Acc:16231]
CBR1	0	0	1	0	ENSG00000159228	carbonyl reductase 1 [Source:HGNC Symbol;Acc:1548]
CBR4	0	0	0	1	ENSG00000145439	carbonyl reductase 4 [Source:HGNC Symbol;Acc:25891]
CBY1	0	0	0	1	ENSG00000100211	chibby homolog 1 (Drosophila) [Source:HGNC Symbol;Acc:1307]
CBY3	0	0	0	1	ENSG00000204659	chibby homolog 3 (Drosophila) [Source:HGNC Symbol;Acc:33278]
CC2D2B	0	0	0	1	ENSG00000188649	coiled-coil and C2 domain containing 2B [Source:HGNC Symbol;Acc:31666]
CCAR1	1	0	0	1	ENSG00000060339	cell division cycle and apoptosis regulator 1 [Source:HGNC Symbol;Acc:24236]
CCBL2	0	0	1	0	ENSG00000137944	cysteine conjugate-beta lyase 2 [Source:HGNC Symbol;Acc:33238]
CCDC102B	1	0	0	1	ENSG00000150636	coiled-coil domain containing 102B [Source:HGNC Symbol;Acc:26295]
CCDC109B	0	0	1	0	ENSG00000005059	coiled-coil domain containing 109B [Source:HGNC Symbol;Acc:26076]
CCDC110	0	1	0	1	ENSG00000168491	coiled-coil domain containing 110 [Source:HGNC Symbol;Acc:28504]
CCDC114	0	1	0	0	ENSG00000105479	coiled-coil domain containing 114 [Source:HGNC Symbol;Acc:26560]
CCDC12	0	0	0	1	ENSG00000160799	coiled-coil domain containing 12 [Source:HGNC Symbol;Acc:28332]
CCDC121	0	0	0	1	ENSG00000176714	coiled-coil domain containing 121 [Source:HGNC Symbol;Acc:25833]
CCDC122	1	0	0	0	ENSG00000151773	coiled-coil domain containing 122 [Source:HGNC Symbol;Acc:26478]
CCDC126	0	0	0	1	ENSG00000169193	coiled-coil domain containing 126 [Source:HGNC Symbol;Acc:22398]
CCDC127	0	0	1	0	ENSG00000164366	coiled-coil domain containing 127 [Source:HGNC Symbol;Acc:30520]
CCDC129	0	0	1	1	ENSG00000180347	coiled-coil domain containing 129 [Source:HGNC Symbol;Acc:27363]
CCDC14	0	0	0	1	ENSG00000175455	coiled-coil domain containing 14 [Source:HGNC Symbol;Acc:25766]
CCDC144CP	0	0	1	0
CCDC146	0	0	0	1	ENSG00000135205	coiled-coil domain containing 146 [Source:HGNC Symbol;Acc:29296]
CCDC148	0	0	1	0	ENSG00000153237	coiled-coil domain containing 148 [Source:HGNC Symbol;Acc:25191]
CCDC148-AS1	0	0	0	1	ENSG00000227480	CCDC148 antisense RNA 1 [Source:HGNC Symbol;Acc:44134]
CCDC15	0	1	1	0	ENSG00000149548	coiled-coil domain containing 15 [Source:HGNC Symbol;Acc:25798]
CCDC150	0	0	1	0	ENSG00000144395	coiled-coil domain containing 150 [Source:HGNC Symbol;Acc:26834]
CCDC152	0	0	1	0	ENSG00000198865	coiled-coil domain containing 152 [Source:HGNC Symbol;Acc:34438]
CCDC153	0	0	0	1	ENSG00000248712	coiled-coil domain containing 153 [Source:HGNC Symbol;Acc:27446]
CCDC154	1	0	0	0	ENSG00000197599	coiled-coil domain containing 154 [Source:HGNC Symbol;Acc:34454]
CCDC155	1	0	0	0	ENSG00000161609	coiled-coil domain containing 155 [Source:HGNC Symbol;Acc:26520]
CCDC157	0	0	0	1	ENSG00000187860	coiled-coil domain containing 157 [Source:HGNC Symbol;Acc:33854]
CCDC162P	0	0	0	1	ENSG00000203799	coiled-coil domain containing 162, pseudogene [Source:HGNC Symbol;Acc:21565]
CCDC17	0	1	0	0	ENSG00000159588	coiled-coil domain containing 17 [Source:HGNC Symbol;Acc:26574]
CCDC170	0	0	0	1	ENSG00000120262	coiled-coil domain containing 170 [Source:HGNC Symbol;Acc:21177]
CCDC174	0	0	0	1
CCDC179	0	0	1	0
CCDC18	0	0	1	1	ENSG00000122483	coiled-coil domain containing 18 [Source:HGNC Symbol;Acc:30370]
CCDC180	0	0	0	1
CCDC181	1	0	1	0
CCDC183-AS1	0	0	0	1
CCDC24	0	1	0	1	ENSG00000159214	coiled-coil domain containing 24 [Source:HGNC Symbol;Acc:28688]
CCDC28A	0	1	0	1	ENSG00000024862	coiled-coil domain containing 28A [Source:HGNC Symbol;Acc:21098]
CCDC36	0	0	1	0	ENSG00000173421	coiled-coil domain containing 36 [Source:HGNC Symbol;Acc:27945]
CCDC39	0	0	1	1	ENSG00000145075	coiled-coil domain containing 39 [Source:HGNC Symbol;Acc:25244]
CCDC40	0	0	0	1	ENSG00000141519	coiled-coil domain containing 40 [Source:HGNC Symbol;Acc:26090]
CCDC42B	0	0	1	0	ENSG00000186710	coiled-coil domain containing 42B [Source:HGNC Symbol;Acc:37100]
CCDC43	0	0	1	0	ENSG00000180329	coiled-coil domain containing 43 [Source:HGNC Symbol;Acc:26472]
CCDC54	0	1	1	0	ENSG00000138483	coiled-coil domain containing 54 [Source:HGNC Symbol;Acc:30703]
CCDC59	0	0	0	1	ENSG00000133773	coiled-coil domain containing 59 [Source:HGNC Symbol;Acc:25005]
CCDC60	1	0	0	1	ENSG00000183273	coiled-coil domain containing 60 [Source:HGNC Symbol;Acc:28610]
CCDC61	0	1	0	1	ENSG00000104983	coiled-coil domain containing 61 [Source:HGNC Symbol;Acc:33629]
CCDC64	0	0	0	1	ENSG00000135127	coiled-coil domain containing 64 [Source:HGNC Symbol;Acc:28095]
CCDC66	0	0	0	1	ENSG00000180376	coiled-coil domain containing 66 [Source:HGNC Symbol;Acc:27709]
CCDC67	0	0	1	1	ENSG00000165325	coiled-coil domain containing 67 [Source:HGNC Symbol;Acc:26344]
CCDC68	0	1	0	1	ENSG00000166510	coiled-coil domain containing 68 [Source:HGNC Symbol;Acc:24350]
CCDC69	0	0	0	1	ENSG00000198624	coiled-coil domain containing 69 [Source:HGNC Symbol;Acc:24487]
CCDC7	0	0	0	1	ENSG00000216937	coiled-coil domain containing 7 [Source:HGNC Symbol;Acc:26533]
CCDC70	0	0	0	1	ENSG00000123171	coiled-coil domain containing 70 [Source:HGNC Symbol;Acc:25303]
CCDC71	0	0	0	1	ENSG00000177352	coiled-coil domain containing 71 [Source:HGNC Symbol;Acc:25760]
CCDC71L	0	0	1	0	ENSG00000253276	coiled-coil domain containing 71-like [Source:HGNC Symbol;Acc:26685]
CCDC74A	0	0	1	1	ENSG00000163040	coiled-coil domain containing 74A [Source:HGNC Symbol;Acc:25197]
CCDC74B	0	0	1	1	ENSG00000152076	coiled-coil domain containing 74B [Source:HGNC Symbol;Acc:25267]
CCDC77	0	0	0	1	ENSG00000120647	coiled-coil domain containing 77 [Source:HGNC Symbol;Acc:28203]
CCDC79	0	0	0	1	ENSG00000249961	coiled-coil domain containing 79 [Source:HGNC Symbol;Acc:26675]
CCDC81	0	0	0	1	ENSG00000149201	coiled-coil domain containing 81 [Source:HGNC Symbol;Acc:26281]
CCDC82	0	0	0	1	ENSG00000149231	coiled-coil domain containing 82 [Source:HGNC Symbol;Acc:26282]
CCDC85C	0	1	0	0	ENSG00000205476	coiled-coil domain containing 85C [Source:HGNC Symbol;Acc:35459]
CCDC86	0	0	1	0	ENSG00000110104	coiled-coil domain containing 86 [Source:HGNC Symbol;Acc:28359]
CCDC88C	1	0	0	0	ENSG00000015133	coiled-coil domain containing 88C [Source:HGNC Symbol;Acc:19967]
CCDC92	0	1	0	0	ENSG00000119242	coiled-coil domain containing 92 [Source:HGNC Symbol;Acc:29563]
CCDC94	0	0	0	1	ENSG00000105248	coiled-coil domain containing 94 [Source:HGNC Symbol;Acc:25518]
CCDC97	0	0	1	0	ENSG00000142039	coiled-coil domain containing 97 [Source:HGNC Symbol;Acc:28289]
CCK	0	0	0	1	ENSG00000187094	cholecystokinin [Source:HGNC Symbol;Acc:1569]
CCL14	0	0	0	1	ENSG00000213494	chemokine (C-C motif) ligand 14 [Source:HGNC Symbol;Acc:10612]
CCL15	0	0	1	0	ENSG00000161574	chemokine (C-C motif) ligand 15 [Source:HGNC Symbol;Acc:10613]
CCL15-CCL14	0	0	1	0
CCL16	0	0	0	1	ENSG00000161573	chemokine (C-C motif) ligand 16 [Source:HGNC Symbol;Acc:10614]
CCL17	0	0	0	1	ENSG00000102970	chemokine (C-C motif) ligand 17 [Source:HGNC Symbol;Acc:10615]
CCL18	0	1	0	0	ENSG00000006074	chemokine (C-C motif) ligand 18 (pulmonary and activation-regulated) [Source:HGNC Symbol;Acc:10616]
CCL21	0	1	0	0	ENSG00000137077	chemokine (C-C motif) ligand 21 [Source:HGNC Symbol;Acc:10620]
CCL22	0	0	1	1	ENSG00000102962	chemokine (C-C motif) ligand 22 [Source:HGNC Symbol;Acc:10621]
CCL23	0	0	1	0	ENSG00000167236	chemokine (C-C motif) ligand 23 [Source:HGNC Symbol;Acc:10622]
CCL3	0	0	1	0	ENSG00000006075	chemokine (C-C motif) ligand 3 [Source:HGNC Symbol;Acc:10627]
CCL4	0	0	1	0	ENSG00000129277	chemokine (C-C motif) ligand 4 [Source:HGNC Symbol;Acc:10630]
CCM2	0	0	0	1	ENSG00000136280	cerebral cavernous malformation 2 [Source:HGNC Symbol;Acc:21708]
CCM2L	0	0	0	1
CCNA2	0	0	0	1	ENSG00000145386	cyclin A2 [Source:HGNC Symbol;Acc:1578]
CCNB1IP1	0	0	0	1	ENSG00000100814	cyclin B1 interacting protein 1, E3 ubiquitin protein ligase [Source:HGNC Symbol;Acc:19437]
CCNB2	1	0	0	0	ENSG00000157456	cyclin B2 [Source:HGNC Symbol;Acc:1580]
CCNB3	0	0	0	1	ENSG00000147082	cyclin B3 [Source:HGNC Symbol;Acc:18709]
CCND2	1	0	0	0	ENSG00000118971	cyclin D2 [Source:HGNC Symbol;Acc:1583]
CCND2-AS1	1	0	0	0
CCNDBP1	0	1	0	0	ENSG00000166946	cyclin D-type binding-protein 1 [Source:HGNC Symbol;Acc:1587]
CCNF	0	1	0	0	ENSG00000162063	cyclin F [Source:HGNC Symbol;Acc:1591]
CCNH	0	0	1	0	ENSG00000134480	cyclin H [Source:HGNC Symbol;Acc:1594]
CCNJ	0	0	1	0	ENSG00000107443	cyclin J [Source:HGNC Symbol;Acc:23434]
CCNJL	0	0	0	1	ENSG00000135083	cyclin J-like [Source:HGNC Symbol;Acc:25876]
CCNK	0	0	0	1	ENSG00000090061	cyclin K [Source:HGNC Symbol;Acc:1596]
CCNL2	0	1	0	0	ENSG00000221978	cyclin L2 [Source:HGNC Symbol;Acc:20570]
CCNO	0	0	0	1	ENSG00000152669	cyclin O [Source:HGNC Symbol;Acc:18576]
CCNT2	0	1	0	0	ENSG00000082258	cyclin T2 [Source:HGNC Symbol;Acc:1600]
CCNT2-AS1	0	1	0	0
CCNYL1	0	0	0	1	ENSG00000163249	cyclin Y-like 1 [Source:HGNC Symbol;Acc:26868]
CCNYL2	0	0	0	1	ENSG00000182632	cyclin Y-like 2 [Source:HGNC Symbol;Acc:23495]
CCR1	1	0	0	1	ENSG00000163823	chemokine (C-C motif) receptor 1 [Source:HGNC Symbol;Acc:1602]
CCR10	1	0	1	0	ENSG00000184451	chemokine (C-C motif) receptor 10 [Source:HGNC Symbol;Acc:4474]
CCR3	0	1	0	0	ENSG00000183625	chemokine (C-C motif) receptor 3 [Source:HGNC Symbol;Acc:1604]
CCR9	0	0	0	1	ENSG00000173585	chemokine (C-C motif) receptor 9 [Source:HGNC Symbol;Acc:1610]
CCSAP	0	0	0	1	ENSG00000154429	centriole, cilia and spindle-associated protein [Source:HGNC Symbol;Acc:29578]
CCSER1	0	0	0	1
CCT4	1	0	0	0	ENSG00000115484	chaperonin containing TCP1, subunit 4 (delta) [Source:HGNC Symbol;Acc:1617]
CD101	0	1	0	0	ENSG00000134256	CD101 molecule [Source:HGNC Symbol;Acc:5949]
CD14	0	0	1	0	ENSG00000170458	CD14 molecule [Source:HGNC Symbol;Acc:1628]
CD151	0	1	0	0	ENSG00000177697	CD151 molecule (Raph blood group) [Source:HGNC Symbol;Acc:1630]
CD164	0	0	1	0	ENSG00000135535	CD164 molecule, sialomucin [Source:HGNC Symbol;Acc:1632]
CD177	0	1	0	0	ENSG00000204936	CD177 molecule [Source:HGNC Symbol;Acc:30072]
CD180	1	0	1	1	ENSG00000134061	CD180 molecule [Source:HGNC Symbol;Acc:6726]
CD1B	0	0	1	0	ENSG00000158485	CD1b molecule [Source:HGNC Symbol;Acc:1635]
CD1C	0	0	0	1	ENSG00000158481	CD1c molecule [Source:HGNC Symbol;Acc:1636]
CD1E	0	1	0	0	ENSG00000158488	CD1e molecule [Source:HGNC Symbol;Acc:1638]
CD200R1	0	0	0	1	ENSG00000163606	CD200 receptor 1 [Source:HGNC Symbol;Acc:24235]
CD200R1L	0	0	1	0	ENSG00000206531	CD200 receptor 1-like [Source:HGNC Symbol;Acc:24665]
CD226	0	0	0	1	ENSG00000150637	CD226 molecule [Source:HGNC Symbol;Acc:16961]
CD244	0	0	0	1	ENSG00000122223	CD244 molecule, natural killer cell receptor 2B4 [Source:HGNC Symbol;Acc:18171]
CD300A	0	0	1	0	ENSG00000167851	CD300a molecule [Source:HGNC Symbol;Acc:19319]
CD300C	0	0	1	0	ENSG00000167850	CD300c molecule [Source:HGNC Symbol;Acc:19320]
CD300LB	0	1	0	0	ENSG00000178789	CD300 molecule-like family member b [Source:HGNC Symbol;Acc:30811]
CD320	1	0	0	0	ENSG00000167775	CD320 molecule [Source:HGNC Symbol;Acc:16692]
CD33	0	0	1	0	ENSG00000105383	CD33 molecule [Source:HGNC Symbol;Acc:1659]
CD36	0	0	0	1	ENSG00000135218	CD36 molecule (thrombospondin receptor) [Source:HGNC Symbol;Acc:1663]
CD37	0	0	0	1	ENSG00000104894	CD37 molecule [Source:HGNC Symbol;Acc:1666]
CD40	0	1	0	0	ENSG00000101017	CD40 molecule, TNF receptor superfamily member 5 [Source:HGNC Symbol;Acc:11919]
CD44	0	1	0	0	ENSG00000026508	CD44 molecule (Indian blood group) [Source:HGNC Symbol;Acc:1681]
CD5	0	1	1	1	ENSG00000110448	CD5 molecule [Source:HGNC Symbol;Acc:1685]
CD59	0	0	1	1	ENSG00000085063	CD59 molecule, complement regulatory protein [Source:HGNC Symbol;Acc:1689]
CD63	1	1	0	0	ENSG00000135404	CD63 molecule [Source:HGNC Symbol;Acc:1692]
CD84	0	0	0	1	ENSG00000066294	CD84 molecule [Source:HGNC Symbol;Acc:1704]
CD86	1	1	0	0	ENSG00000114013	CD86 molecule [Source:HGNC Symbol;Acc:1705]
CD97	0	0	0	1	ENSG00000123146	CD97 molecule [Source:HGNC Symbol;Acc:1711]
CDADC1	1	0	0	0	ENSG00000102543	cytidine and dCMP deaminase domain containing 1 [Source:HGNC Symbol;Acc:20299]
CDC14A	0	0	1	0	ENSG00000079335	CDC14 cell division cycle 14 homolog A (S. cerevisiae) [Source:HGNC Symbol;Acc:1718]
CDC16	1	0	0	0	ENSG00000130177	cell division cycle 16 homolog (S. cerevisiae) [Source:HGNC Symbol;Acc:1720]
CDC20	0	0	1	0	ENSG00000117399	cell division cycle 20 homolog (S. cerevisiae) [Source:HGNC Symbol;Acc:1723]
CDC20B	0	0	1	0	ENSG00000164287	cell division cycle 20 homolog B (S. cerevisiae) [Source:HGNC Symbol;Acc:24222]
CDC23	1	0	0	0	ENSG00000094880	cell division cycle 23 homolog (S. cerevisiae) [Source:HGNC Symbol;Acc:1724]
CDC27	0	0	0	1	ENSG00000004897	cell division cycle 27 homolog (S. cerevisiae) [Source:HGNC Symbol;Acc:1728]
CDC34	0	0	0	1	ENSG00000099804	cell division cycle 34 homolog (S. cerevisiae) [Source:HGNC Symbol;Acc:1734]
CDC40	0	0	1	0	ENSG00000168438	cell division cycle 40 homolog (S. cerevisiae) [Source:HGNC Symbol;Acc:17350]
CDC42BPG	0	0	1	0	ENSG00000171219	CDC42 binding protein kinase gamma (DMPK-like) [Source:HGNC Symbol;Acc:29829]
CDC42EP1	0	0	0	1	ENSG00000128283	CDC42 effector protein (Rho GTPase binding) 1 [Source:HGNC Symbol;Acc:17014]
CDC42P3	0	1	0	1
CDC73	0	0	0	1	ENSG00000134371	cell division cycle 73, Paf1/RNA polymerase II complex component, homolog (S. cerevisiae) [Source:HGNC Symbol;Acc:16783]
CDCA2	0	0	0	1	ENSG00000184661	cell division cycle associated 2 [Source:HGNC Symbol;Acc:14623]
CDCA4	0	0	1	0	ENSG00000170779	cell division cycle associated 4 [Source:HGNC Symbol;Acc:14625]
CDH1	0	0	0	1	ENSG00000039068	cadherin 1, type 1, E-cadherin (epithelial) [Source:HGNC Symbol;Acc:1748]
CDH13	0	0	0	1	ENSG00000140945	cadherin 13, H-cadherin (heart) [Source:HGNC Symbol;Acc:1753]
CDH18	1	0	0	0	ENSG00000145526	cadherin 18, type 2 [Source:HGNC Symbol;Acc:1757]
CDH19	1	1	0	0	ENSG00000071991	cadherin 19, type 2 [Source:HGNC Symbol;Acc:1758]
CDH23	0	1	1	1	ENSG00000107736	cadherin-related 23 [Source:HGNC Symbol;Acc:13733]
CDH24	0	0	1	0	ENSG00000139880	cadherin 24, type 2 [Source:HGNC Symbol;Acc:14265]
CDH3	0	0	0	1	ENSG00000062038	cadherin 3, type 1, P-cadherin (placental) [Source:HGNC Symbol;Acc:1762]
CDH6	0	0	1	0	ENSG00000113361	cadherin 6, type 2, K-cadherin (fetal kidney) [Source:HGNC Symbol;Acc:1765]
CDH7	0	0	1	1	ENSG00000081138	cadherin 7, type 2 [Source:HGNC Symbol;Acc:1766]
CDH8	0	0	0	1	ENSG00000150394	cadherin 8, type 2 [Source:HGNC Symbol;Acc:1767]
CDHR3	1	0	0	0	ENSG00000128536	cadherin-related family member 3 [Source:HGNC Symbol;Acc:26308]
CDK18	0	1	0	0	ENSG00000117266	cyclin-dependent kinase 18 [Source:HGNC Symbol;Acc:8751]
CDK2	0	0	0	1	ENSG00000123374	cyclin-dependent kinase 2 [Source:HGNC Symbol;Acc:1771]
CDK2AP2	0	0	1	0	ENSG00000167797	cyclin-dependent kinase 2 associated protein 2 [Source:HGNC Symbol;Acc:30833]
CDK4	0	0	1	1	ENSG00000135446	cyclin-dependent kinase 4 [Source:HGNC Symbol;Acc:1773]
CDK5R1	0	0	1	0	ENSG00000176749	cyclin-dependent kinase 5, regulatory subunit 1 (p35) [Source:HGNC Symbol;Acc:1775]
CDK8	0	1	0	0	ENSG00000132964	cyclin-dependent kinase 8 [Source:HGNC Symbol;Acc:1779]
CDKAL1	1	0	1	0	ENSG00000145996	CDK5 regulatory subunit associated protein 1-like 1 [Source:HGNC Symbol;Acc:21050]
CDKL3	0	0	0	1	ENSG00000006837	cyclin-dependent kinase-like 3 [Source:HGNC Symbol;Acc:15483]
CDKL4	0	0	1	0	ENSG00000205111	cyclin-dependent kinase-like 4 [Source:HGNC Symbol;Acc:19287]
CDKN1B	0	0	1	0	ENSG00000111276	cyclin-dependent kinase inhibitor 1B (p27, Kip1) [Source:HGNC Symbol;Acc:1785]
CDKN1C	0	0	1	0	ENSG00000129757	cyclin-dependent kinase inhibitor 1C (p57, Kip2) [Source:HGNC Symbol;Acc:1786]
CDKN2AIPNL	0	1	0	0	ENSG00000237190	CDKN2A interacting protein N-terminal like [Source:HGNC Symbol;Acc:30545]
CDNF	1	0	0	0	ENSG00000185267	cerebral dopamine neurotrophic factor [Source:HGNC Symbol;Acc:24913]
CDPF1	0	0	0	1	ENSG00000205643	cysteine-rich, DPF motif domain containing 1 [Source:HGNC Symbol;Acc:33710]
CDR1	1	0	0	0	ENSG00000184258	cerebellar degeneration-related protein 1, 34kDa [Source:HGNC Symbol;Acc:1798]
CDR2L	1	0	0	1	ENSG00000109089	cerebellar degeneration-related protein 2-like [Source:HGNC Symbol;Acc:29999]
CDRT1	0	0	1	0	ENSG00000241322	CMT1A duplicated region transcript 1 [Source:HGNC Symbol;Acc:14379]
CDRT4	0	0	1	0	ENSG00000239704	CMT1A duplicated region transcript 4 [Source:HGNC Symbol;Acc:14383]
CDRT7	0	0	1	0	ENSG00000259944	CMT1A duplicated region transcript 7 (non-protein coding) [Source:HGNC Symbol;Acc:14386]
CDS1	0	0	0	1	ENSG00000163624	CDP-diacylglycerol synthase (phosphatidate cytidylyltransferase) 1 [Source:HGNC Symbol;Acc:1800]
CDT1	0	0	0	1	ENSG00000167513	chromatin licensing and DNA replication factor 1 [Source:HGNC Symbol;Acc:24576]
CDYL	0	1	1	1	ENSG00000153046	chromodomain protein, Y-like [Source:HGNC Symbol;Acc:1811]
CDYL2	0	0	0	1	ENSG00000166446	chromodomain protein, Y-like 2 [Source:HGNC Symbol;Acc:23030]
CEACAM1	0	1	0	0	ENSG00000079385	carcinoembryonic antigen-related cell adhesion molecule 1 (biliary glycoprotein) [Source:HGNC Symbol;Acc:1814]
CEACAM16	1	0	0	0	ENSG00000213892	carcinoembryonic antigen-related cell adhesion molecule 16 [Source:HGNC Symbol;Acc:31948]
CEACAM5	0	0	0	1	ENSG00000105388	carcinoembryonic antigen-related cell adhesion molecule 5 [Source:HGNC Symbol;Acc:1817]
CEACAM7	0	0	1	0	ENSG00000007306	carcinoembryonic antigen-related cell adhesion molecule 7 [Source:HGNC Symbol;Acc:1819]
CEACAM8	0	0	0	1	ENSG00000124469	carcinoembryonic antigen-related cell adhesion molecule 8 [Source:HGNC Symbol;Acc:1820]
CEBPZ	0	0	1	0	ENSG00000115816	CCAAT/enhancer binding protein (C/EBP), zeta [Source:HGNC Symbol;Acc:24218]
CECR7	0	0	0	1	ENSG00000237438	cat eye syndrome chromosome region, candidate 7 (non-protein coding) [Source:HGNC Symbol;Acc:1845]
CELA2A	0	0	1	0	ENSG00000142615	chymotrypsin-like elastase family, member 2A [Source:HGNC Symbol;Acc:24609]
CELA2B	0	1	0	0	ENSG00000215704	chymotrypsin-like elastase family, member 2B [Source:HGNC Symbol;Acc:29995]
CELF1	1	0	1	1	ENSG00000149187	CUGBP, Elav-like family member 1 [Source:HGNC Symbol;Acc:2549]
CELF2	0	1	1	1	ENSG00000048740	CUGBP, Elav-like family member 2 [Source:HGNC Symbol;Acc:2550]
CELF2-AS1	1	0	1	1	ENSG00000181800	CELF2 antisense RNA 1 [Source:HGNC Symbol;Acc:23515]
CELF2-AS2	1	0	1	1
CELF3	0	1	0	0	ENSG00000159409	CUGBP, Elav-like family member 3 [Source:HGNC Symbol;Acc:11967]
CELF5	0	0	0	1	ENSG00000161082	CUGBP, Elav-like family member 5 [Source:HGNC Symbol;Acc:14058]
CELSR1	0	0	1	0	ENSG00000075275	cadherin, EGF LAG seven-pass G-type receptor 1 (flamingo homolog, Drosophila) [Source:HGNC Symbol;Acc:1850]
CEMP1	0	1	0	0	ENSG00000205923	cementum protein 1 [Source:HGNC Symbol;Acc:32553]
CEND1	0	1	0	0	ENSG00000184524	cell cycle exit and neuronal differentiation 1 [Source:HGNC Symbol;Acc:24153]
CENPA	1	0	0	0	ENSG00000115163	centromere protein A [Source:HGNC Symbol;Acc:1851]
CENPBD1	0	0	0	1	ENSG00000177946	CENPB DNA-binding domains containing 1 [Source:HGNC Symbol;Acc:28272]
CENPI	0	0	1	0	ENSG00000102384	centromere protein I [Source:HGNC Symbol;Acc:3968]
CENPL	0	0	1	1	ENSG00000120334	centromere protein L [Source:HGNC Symbol;Acc:17879]
CENPN	0	0	0	1	ENSG00000166451	centromere protein N [Source:HGNC Symbol;Acc:30873]
CENPQ	0	0	0	1	ENSG00000031691	centromere protein Q [Source:HGNC Symbol;Acc:21347]
CENPV	0	0	1	1	ENSG00000166582	centromere protein V [Source:HGNC Symbol;Acc:29920]
CEP112	0	0	1	1	ENSG00000154240	centrosomal protein 112kDa [Source:HGNC Symbol;Acc:28514]
CEP135	0	1	1	1	ENSG00000174799	centrosomal protein 135kDa [Source:HGNC Symbol;Acc:29086]
CEP152	0	0	0	1	ENSG00000103995	centrosomal protein 152kDa [Source:HGNC Symbol;Acc:29298]
CEP164	0	0	1	1	ENSG00000110274	centrosomal protein 164kDa [Source:HGNC Symbol;Acc:29182]
CEP19	0	0	0	1	ENSG00000174007	centrosomal protein 19kDa [Source:HGNC Symbol;Acc:28209]
CEP44	1	0	1	1	ENSG00000164118	centrosomal protein 44kDa [Source:HGNC Symbol;Acc:29356]
CEP55	0	0	0	1	ENSG00000138180	centrosomal protein 55kDa [Source:HGNC Symbol;Acc:1161]
CEP57	0	0	1	0	ENSG00000166037	centrosomal protein 57kDa [Source:HGNC Symbol;Acc:30794]
CEP63	0	1	0	1	ENSG00000182923	centrosomal protein 63kDa [Source:HGNC Symbol;Acc:25815]
CEP70	0	0	1	0	ENSG00000114107	centrosomal protein 70kDa [Source:HGNC Symbol;Acc:29972]
CEP72	0	0	0	1	ENSG00000112877	centrosomal protein 72kDa [Source:HGNC Symbol;Acc:25547]
CEP78	0	0	0	1	ENSG00000148019	centrosomal protein 78kDa [Source:HGNC Symbol;Acc:25740]
CEP89	1	0	0	0	ENSG00000121289	centrosomal protein 89kDa [Source:HGNC Symbol;Acc:25907]
CER1	0	1	0	0	ENSG00000147869	cerberus 1, cysteine knot superfamily, homolog (Xenopus laevis) [Source:HGNC Symbol;Acc:1862]
CERK	0	0	1	0	ENSG00000100422	ceramide kinase [Source:HGNC Symbol;Acc:19256]
CERS3	0	0	0	1	ENSG00000154227	ceramide synthase 3 [Source:HGNC Symbol;Acc:23752]
CERS4	0	0	1	0	ENSG00000090661	ceramide synthase 4 [Source:HGNC Symbol;Acc:23747]
CERS6	0	0	0	1	ENSG00000172292	ceramide synthase 6 [Source:HGNC Symbol;Acc:23826]
CES5A	0	0	0	1	ENSG00000159398	carboxylesterase 5A [Source:HGNC Symbol;Acc:26459]
CETN2	0	0	0	1	ENSG00000147400	centrin, EF-hand protein, 2 [Source:HGNC Symbol;Acc:1867]
CFB	1	1	0	0	ENSG00000243649	complement factor B [Source:HGNC Symbol;Acc:1037]
CFD	0	0	0	1	ENSG00000197766	complement factor D (adipsin) [Source:HGNC Symbol;Acc:2771]
CFP	0	0	1	1	ENSG00000126759	complement factor properdin [Source:HGNC Symbol;Acc:8864]
CFTR	0	0	1	1	ENSG00000001626	cystic fibrosis transmembrane conductance regulator (ATP-binding cassette sub-family C, member 7) [Source:HGNC Symbol;Acc:1884]
CGA	0	0	1	1	ENSG00000135346	glycoprotein hormones, alpha polypeptide [Source:HGNC Symbol;Acc:1885]
CGNL1	1	0	0	0	ENSG00000128849	cingulin-like 1 [Source:HGNC Symbol;Acc:25931]
CH25H	0	0	0	1	ENSG00000138135	cholesterol 25-hydroxylase [Source:HGNC Symbol;Acc:1907]
CHAF1A	0	0	0	1	ENSG00000167670	chromatin assembly factor 1, subunit A (p150) [Source:HGNC Symbol;Acc:1910]
CHAMP1	0	0	0	1	ENSG00000198824	chromosome alignment maintaining phosphoprotein 1 [Source:HGNC Symbol;Acc:20311]
CHCHD10	0	0	0	1	ENSG00000250479	coiled-coil-helix-coiled-coil-helix domain containing 10 [Source:HGNC Symbol;Acc:15559]
CHCHD4	0	0	1	0	ENSG00000163528	coiled-coil-helix-coiled-coil-helix domain containing 4 [Source:HGNC Symbol;Acc:26467]
CHCHD6	0	1	0	0	ENSG00000159685	coiled-coil-helix-coiled-coil-helix domain containing 6 [Source:HGNC Symbol;Acc:28184]
CHD2	1	0	0	0	ENSG00000173575	chromodomain helicase DNA binding protein 2 [Source:HGNC Symbol;Acc:1917]
CHD6	0	0	1	0	ENSG00000124177	chromodomain helicase DNA binding protein 6 [Source:HGNC Symbol;Acc:19057]
CHD8	0	0	0	1	ENSG00000100888	chromodomain helicase DNA binding protein 8 [Source:HGNC Symbol;Acc:20153]
CHEK2P2	0	0	0	1	ENSG00000259156	checkpoint kinase 2 pseudogene 2 [Source:HGNC Symbol;Acc:43578]
CHGB	1	0	0	0	ENSG00000089199	chromogranin B (secretogranin 1) [Source:HGNC Symbol;Acc:1930]
CHI3L2	0	0	1	0	ENSG00000064886	chitinase 3-like 2 [Source:HGNC Symbol;Acc:1933]
CHIA	0	1	0	0	ENSG00000134216	chitinase, acidic [Source:HGNC Symbol;Acc:17432]
CHIAP2	0	1	0	0
CHID1	0	0	1	0	ENSG00000177830	chitinase domain containing 1 [Source:HGNC Symbol;Acc:28474]
CHL1	1	0	0	1	ENSG00000134121	cell adhesion molecule with homology to L1CAM (close homolog of L1) [Source:HGNC Symbol;Acc:1939]
CHL1-AS1	0	0	0	1	ENSG00000234661	CHL1 antisense RNA 1 [Source:HGNC Symbol;Acc:40148]
CHMP1A	0	1	0	0	ENSG00000131165	charged multivesicular body protein 1A [Source:HGNC Symbol;Acc:8740]
CHMP1B	0	0	0	1	ENSG00000255112	charged multivesicular body protein 1B [Source:HGNC Symbol;Acc:24287]
CHMP2A	0	0	0	1	ENSG00000130724	charged multivesicular body protein 2A [Source:HGNC Symbol;Acc:30216]
CHMP3	1	1	0	0	ENSG00000115561	charged multivesicular body protein 3 [Source:HGNC Symbol;Acc:29865]
CHMP6	0	0	1	0	ENSG00000176108	charged multivesicular body protein 6 [Source:HGNC Symbol;Acc:25675]
CHMP7	0	0	1	0	ENSG00000147457	charged multivesicular body protein 7 [Source:HGNC Symbol;Acc:28439]
CHN2	0	1	1	1	ENSG00000106069	chimerin (chimaerin) 2 [Source:HGNC Symbol;Acc:1944]
CHODL	0	0	1	1	ENSG00000154645	chondrolectin [Source:HGNC Symbol;Acc:17807]
CHODL-AS1	1	0	0	0	ENSG00000231755	CHODL antisense RNA 1 [Source:HGNC Symbol;Acc:1279]
CHRNA10	0	0	1	0	ENSG00000129749	cholinergic receptor, nicotinic, alpha 10 (neuronal) [Source:HGNC Symbol;Acc:13800]
CHRNA5	0	0	1	0	ENSG00000169684	cholinergic receptor, nicotinic, alpha 5 (neuronal) [Source:HGNC Symbol;Acc:1959]
CHRNA6	0	0	0	1	ENSG00000147434	cholinergic receptor, nicotinic, alpha 6 (neuronal) [Source:HGNC Symbol;Acc:15963]
CHRNB2	0	0	0	1	ENSG00000160716	cholinergic receptor, nicotinic, beta 2 (neuronal) [Source:HGNC Symbol;Acc:1962]
CHST14	0	1	0	0	ENSG00000169105	carbohydrate (N-acetylgalactosamine 4-0) sulfotransferase 14 [Source:HGNC Symbol;Acc:24464]
CHST15	0	0	0	1	ENSG00000182022	carbohydrate (N-acetylgalactosamine 4-sulfate 6-O) sulfotransferase 15 [Source:HGNC Symbol;Acc:18137]
CHST2	0	0	0	1	ENSG00000175040	carbohydrate (N-acetylglucosamine-6-O) sulfotransferase 2 [Source:HGNC Symbol;Acc:1970]
CHST6	0	0	1	0	ENSG00000183196	carbohydrate (N-acetylglucosamine 6-O) sulfotransferase 6 [Source:HGNC Symbol;Acc:6938]
CIB1	0	0	1	1	ENSG00000185043	calcium and integrin binding 1 (calmyrin) [Source:HGNC Symbol;Acc:16920]
CIDEB	0	1	0	0	ENSG00000136305	cell death-inducing DFFA-like effector b [Source:HGNC Symbol;Acc:1977]
CILP2	0	0	0	1	ENSG00000160161	cartilage intermediate layer protein 2 [Source:HGNC Symbol;Acc:24213]
CIR1	0	0	0	1	ENSG00000138433	corepressor interacting with RBPJ, 1 [Source:HGNC Symbol;Acc:24217]
CISD2	0	0	0	1	ENSG00000145354	CDGSH iron sulfur domain 2 [Source:HGNC Symbol;Acc:24212]
CISH	1	1	0	0	ENSG00000114737	cytokine inducible SH2-containing protein [Source:HGNC Symbol;Acc:1984]
CITED2	1	0	0	0	ENSG00000164442	Cbp/p300-interacting transactivator, with Glu/Asp-rich carboxy-terminal domain, 2 [Source:HGNC Symbol;Acc:1987]
CITED4	0	1	0	0	ENSG00000179862	Cbp/p300-interacting transactivator, with Glu/Asp-rich carboxy-terminal domain, 4 [Source:HGNC Symbol;Acc:18696]
CKS1B	0	1	0	0	ENSG00000173207	CDC28 protein kinase regulatory subunit 1B [Source:HGNC Symbol;Acc:19083]
CLC	0	0	1	0	ENSG00000105205	Charcot-Leyden crystal protein [Source:HGNC Symbol;Acc:2014]
CLCA3P	0	0	1	1	ENSG00000153923	chloride channel accessory 3, pseudogene [Source:HGNC Symbol;Acc:2017]
CLCA4	0	0	0	1	ENSG00000016602	chloride channel accessory 4 [Source:HGNC Symbol;Acc:2018]
CLCN7	0	0	1	1	ENSG00000103249	chloride channel, voltage-sensitive 7 [Source:HGNC Symbol;Acc:2025]
CLCNKB	0	0	0	1	ENSG00000184908	chloride channel, voltage-sensitive Kb [Source:HGNC Symbol;Acc:2027]
CLDN10	0	1	0	1	ENSG00000134873	claudin 10 [Source:HGNC Symbol;Acc:2033]
CLDN10-AS1	0	0	1	0	ENSG00000223392	CLDN10 antisense RNA 1 [Source:HGNC Symbol;Acc:39907]
CLDN17	0	0	0	1	ENSG00000156282	claudin 17 [Source:HGNC Symbol;Acc:2038]
CLDN3	0	0	1	0	ENSG00000165215	claudin 3 [Source:HGNC Symbol;Acc:2045]
CLDN4	0	0	1	0	ENSG00000189143	claudin 4 [Source:HGNC Symbol;Acc:2046]
CLDN7	0	1	1	0	ENSG00000181885	claudin 7 [Source:HGNC Symbol;Acc:2049]
CLDND1	0	0	1	1	ENSG00000080822	claudin domain containing 1 [Source:HGNC Symbol;Acc:1322]
CLEC11A	1	0	0	0	ENSG00000105472	C-type lectin domain family 11, member A [Source:HGNC Symbol;Acc:10576]
CLEC12A	1	1	1	0	ENSG00000172322	C-type lectin domain family 12, member A [Source:HGNC Symbol;Acc:31713]
CLEC12B	0	1	0	1	ENSG00000256660	C-type lectin domain family 12, member B [Source:HGNC Symbol;Acc:31966]
CLEC14A	0	0	1	0	ENSG00000176435	C-type lectin domain family 14, member A [Source:HGNC Symbol;Acc:19832]
CLEC1A	0	1	0	0	ENSG00000150048	C-type lectin domain family 1, member A [Source:HGNC Symbol;Acc:24355]
CLEC1B	1	0	0	1	ENSG00000165682	C-type lectin domain family 1, member B [Source:HGNC Symbol;Acc:24356]
CLEC2L	0	0	0	1	ENSG00000236279	C-type lectin domain family 2, member L [Source:HGNC Symbol;Acc:21969]
CLEC4D	0	0	0	1	ENSG00000166527	C-type lectin domain family 4, member D [Source:HGNC Symbol;Acc:14554]
CLEC4E	0	0	1	0	ENSG00000166523	C-type lectin domain family 4, member E [Source:HGNC Symbol;Acc:14555]
CLEC5A	0	0	0	1	ENSG00000258227	C-type lectin domain family 5, member A [Source:HGNC Symbol;Acc:2054]
CLEC7A	0	1	1	0	ENSG00000172243	C-type lectin domain family 7, member A [Source:HGNC Symbol;Acc:14558]
CLEC9A	0	0	1	1	ENSG00000197992	C-type lectin domain family 9, member A [Source:HGNC Symbol;Acc:26705]
CLIC2	1	0	0	0	ENSG00000155962	chloride intracellular channel 2 [Source:HGNC Symbol;Acc:2063]
CLIP3	1	1	0	0	ENSG00000105270	CAP-GLY domain containing linker protein 3 [Source:HGNC Symbol;Acc:24314]
CLIP4	0	1	1	0	ENSG00000115295	CAP-GLY domain containing linker protein family, member 4 [Source:HGNC Symbol;Acc:26108]
CLK2	0	0	0	1	ENSG00000176444	CDC-like kinase 2 [Source:HGNC Symbol;Acc:2069]
CLK3	0	0	0	1	ENSG00000179335	CDC-like kinase 3 [Source:HGNC Symbol;Acc:2071]
CLK4	0	0	0	1	ENSG00000113240	CDC-like kinase 4 [Source:HGNC Symbol;Acc:13659]
CLN3	1	0	0	0	ENSG00000188603	ceroid-lipofuscinosis, neuronal 3 [Source:HGNC Symbol;Acc:2074]
CLNS1A	0	0	0	1	ENSG00000074201	chloride channel, nucleotide-sensitive, 1A [Source:HGNC Symbol;Acc:2080]
CLOCK	0	1	0	0	ENSG00000134852	clock homolog (mouse) [Source:HGNC Symbol;Acc:2082]
CLP1	0	0	0	1	ENSG00000172409	CLP1, cleavage and polyadenylation factor I subunit, homolog (S. cerevisiae) [Source:HGNC Symbol;Acc:16999]
CLPP	1	0	0	0	ENSG00000125656	ClpP caseinolytic peptidase, ATP-dependent, proteolytic subunit homolog (E. coli) [Source:HGNC Symbol;Acc:2084]
CLPTM1L	0	0	0	1	ENSG00000049656	CLPTM1-like [Source:HGNC Symbol;Acc:24308]
CLSPN	0	0	0	1	ENSG00000092853	claspin [Source:HGNC Symbol;Acc:19715]
CLSTN2-AS1	0	1	1	1
CLTA	0	0	0	1	ENSG00000122705	clathrin, light chain A [Source:HGNC Symbol;Acc:2090]
CLTC	0	0	1	0	ENSG00000141367	clathrin, heavy chain (Hc) [Source:HGNC Symbol;Acc:2092]
CLUAP1	0	0	0	1	ENSG00000103351	clusterin associated protein 1 [Source:HGNC Symbol;Acc:19009]
CMC2	0	0	0	1	ENSG00000103121	COX assembly mitochondrial protein 2 homolog (S. cerevisiae) [Source:HGNC Symbol;Acc:24447]
CMIP	0	1	0	1	ENSG00000153815	c-Maf inducing protein [Source:HGNC Symbol;Acc:24319]
CMKLR1	1	1	0	0	ENSG00000174600	chemokine-like receptor 1 [Source:HGNC Symbol;Acc:2121]
CMPK1	1	0	0	1	ENSG00000162368	cytidine monophosphate (UMP-CMP) kinase 1, cytosolic [Source:HGNC Symbol;Acc:18170]
CMPK2	0	1	0	0	ENSG00000134326	cytidine monophosphate (UMP-CMP) kinase 2, mitochondrial [Source:HGNC Symbol;Acc:27015]
CMYA5	0	0	1	0	ENSG00000164309	cardiomyopathy associated 5 [Source:HGNC Symbol;Acc:14305]
CNBD2	0	0	0	1
CNBP	0	1	0	1	ENSG00000169714	CCHC-type zinc finger, nucleic acid binding protein [Source:HGNC Symbol;Acc:13164]
CNEP1R1	0	0	0	1	ENSG00000205423	CTD nuclear envelope phosphatase 1 regulatory subunit 1 [Source:HGNC Symbol;Acc:26759]
CNGA1	0	1	0	0	ENSG00000198515	cyclic nucleotide gated channel alpha 1 [Source:HGNC Symbol;Acc:2148]
CNIH3	0	0	1	0	ENSG00000143786	cornichon homolog 3 (Drosophila) [Source:HGNC Symbol;Acc:26802]
CNIH4	0	0	0	1	ENSG00000143771	cornichon homolog 4 (Drosophila) [Source:HGNC Symbol;Acc:25013]
CNNM4	0	0	1	0	ENSG00000158158	cyclin M4 [Source:HGNC Symbol;Acc:105]
CNOT1	0	0	1	0	ENSG00000125107	CCR4-NOT transcription complex, subunit 1 [Source:HGNC Symbol;Acc:7877]
CNOT10	0	1	0	0	ENSG00000182973	CCR4-NOT transcription complex, subunit 10 [Source:HGNC Symbol;Acc:23817]
CNOT3	0	1	0	0	ENSG00000088038	CCR4-NOT transcription complex, subunit 3 [Source:HGNC Symbol;Acc:7879]
CNOT6	0	0	0	1	ENSG00000113300	CCR4-NOT transcription complex, subunit 6 [Source:HGNC Symbol;Acc:14099]
CNOT6L	0	0	1	0	ENSG00000138767	CCR4-NOT transcription complex, subunit 6-like [Source:HGNC Symbol;Acc:18042]
CNP	0	0	0	1	ENSG00000173786	2',3'-cyclic nucleotide 3' phosphodiesterase [Source:HGNC Symbol;Acc:2158]
CNPPD1	1	0	0	1	ENSG00000115649	cyclin Pas1/PHO80 domain containing 1 [Source:HGNC Symbol;Acc:25220]
CNPY1	0	0	0	1	ENSG00000146910	canopy 1 homolog (zebrafish) [Source:HGNC Symbol;Acc:27786]
CNPY2	0	1	0	0	ENSG00000257727	canopy 2 homolog (zebrafish) [Source:HGNC Symbol;Acc:13529]
CNR1	0	0	1	1	ENSG00000118432	cannabinoid receptor 1 (brain) [Source:HGNC Symbol;Acc:2159]
CNR2	0	0	0	1	ENSG00000188822	cannabinoid receptor 2 (macrophage) [Source:HGNC Symbol;Acc:2160]
CNTN1	0	0	1	0	ENSG00000018236	contactin 1 [Source:HGNC Symbol;Acc:2171]
CNTN4	0	1	0	1	ENSG00000144619	contactin 4 [Source:HGNC Symbol;Acc:2174]
CNTN4-AS1	0	1	0	1	ENSG00000237990	CNTN4 antisense RNA 1 [Source:HGNC Symbol;Acc:39985]
CNTNAP1	1	0	1	0	ENSG00000108797	contactin associated protein 1 [Source:HGNC Symbol;Acc:8011]
CNTNAP2	0	0	1	0	ENSG00000174469	contactin associated protein-like 2 [Source:HGNC Symbol;Acc:13830]
CNTNAP4	1	0	1	0	ENSG00000152910	contactin associated protein-like 4 [Source:HGNC Symbol;Acc:18747]
CNTNAP5	0	0	1	0	ENSG00000155052	contactin associated protein-like 5 [Source:HGNC Symbol;Acc:18748]
COA6	0	0	0	1
COASY	1	0	0	1	ENSG00000068120	CoA synthase [Source:HGNC Symbol;Acc:29932]
COBLL1	1	0	0	1	ENSG00000082438	COBL-like 1 [Source:HGNC Symbol;Acc:23571]
COCH	0	1	0	0	ENSG00000100473	coagulation factor C homolog, cochlin (Limulus polyphemus) [Source:HGNC Symbol;Acc:2180]
COG7	0	0	1	0	ENSG00000168434	component of oligomeric golgi complex 7 [Source:HGNC Symbol;Acc:18622]
COL10A1	0	0	1	0	ENSG00000123500	collagen, type X, alpha 1 [Source:HGNC Symbol;Acc:2185]
COL13A1	0	1	0	0	ENSG00000197467	collagen, type XIII, alpha 1 [Source:HGNC Symbol;Acc:2190]
COL14A1	1	0	1	0	ENSG00000187955	collagen, type XIV, alpha 1 [Source:HGNC Symbol;Acc:2191]
COL18A1	0	0	0	1	ENSG00000182871	collagen, type XVIII, alpha 1 [Source:HGNC Symbol;Acc:2195]
COL1A2	0	1	0	0	ENSG00000164692	collagen, type I, alpha 2 [Source:HGNC Symbol;Acc:2198]
COL20A1	0	0	1	0	ENSG00000101203	collagen, type XX, alpha 1 [Source:HGNC Symbol;Acc:14670]
COL27A1	1	0	0	0	ENSG00000196739	collagen, type XXVII, alpha 1 [Source:HGNC Symbol;Acc:22986]
COL2A1	1	0	0	0	ENSG00000139219	collagen, type II, alpha 1 [Source:HGNC Symbol;Acc:2200]
COL4A1	0	0	0	1	ENSG00000187498	collagen, type IV, alpha 1 [Source:HGNC Symbol;Acc:2202]
COL4A2	0	0	0	1	ENSG00000134871	collagen, type IV, alpha 2 [Source:HGNC Symbol;Acc:2203]
COL4A2-AS1	0	1	1	0	ENSG00000232814	COL4A2 antisense RNA 1 [Source:HGNC Symbol;Acc:40156]
COL4A3BP	0	0	1	1	ENSG00000113163	collagen, type IV, alpha 3 (Goodpasture antigen) binding protein [Source:HGNC Symbol;Acc:2205]
COL6A4P2	0	0	0	1	ENSG00000228252	collagen, type VI, alpha 4 pseudogene 2 [Source:HGNC Symbol;Acc:38501]
COL6A5	0	0	0	1	ENSG00000172752	collagen, type VI, alpha 5 [Source:HGNC Symbol;Acc:26674]
COL6A6	0	0	0	1	ENSG00000206384	collagen, type VI, alpha 6 [Source:HGNC Symbol;Acc:27023]
COL8A1	0	0	0	1	ENSG00000144810	collagen, type VIII, alpha 1 [Source:HGNC Symbol;Acc:2215]
COL9A3	0	0	1	1	ENSG00000092758	collagen, type IX, alpha 3 [Source:HGNC Symbol;Acc:2219]
COLCA1	1	1	0	1
COLCA2	0	1	0	1
COLEC10	0	1	0	1	ENSG00000184374	collectin sub-family member 10 (C-type lectin) [Source:HGNC Symbol;Acc:2220]
COLEC11	1	1	0	1	ENSG00000118004	collectin sub-family member 11 [Source:HGNC Symbol;Acc:17213]
COLGALT1	0	0	0	1
COLQ	0	0	1	1	ENSG00000206561	collagen-like tail subunit (single strand of homotrimer) of asymmetric acetylcholinesterase [Source:HGNC Symbol;Acc:2226]
COMMD10	0	1	1	0	ENSG00000145781	COMM domain containing 10 [Source:HGNC Symbol;Acc:30201]
COMMD2	0	1	1	1	ENSG00000114744	COMM domain containing 2 [Source:HGNC Symbol;Acc:24993]
COMMD4	0	0	0	1	ENSG00000140365	COMM domain containing 4 [Source:HGNC Symbol;Acc:26027]
COMMD6	1	1	1	1	ENSG00000188243	COMM domain containing 6 [Source:HGNC Symbol;Acc:24015]
COMMD7	0	0	0	1	ENSG00000149600	COMM domain containing 7 [Source:HGNC Symbol;Acc:16223]
COMT	0	0	1	1	ENSG00000093010	catechol-O-methyltransferase [Source:HGNC Symbol;Acc:2228]
COPB1	1	1	0	0	ENSG00000129083	coatomer protein complex, subunit beta 1 [Source:HGNC Symbol;Acc:2231]
COPB2	0	1	0	0	ENSG00000184432	coatomer protein complex, subunit beta 2 (beta prime) [Source:HGNC Symbol;Acc:2232]
COPG1	0	0	1	1	ENSG00000181789	coatomer protein complex, subunit gamma 1 [Source:HGNC Symbol;Acc:2236]
COPG2	0	1	0	1	ENSG00000158623	coatomer protein complex, subunit gamma 2 [Source:HGNC Symbol;Acc:2237]
COQ7	0	1	0	0	ENSG00000167186	coenzyme Q7 homolog, ubiquinone (yeast) [Source:HGNC Symbol;Acc:2244]
CORO1A	0	0	0	1	ENSG00000102879	coronin, actin binding protein, 1A [Source:HGNC Symbol;Acc:2252]
CORO1B	0	1	1	1	ENSG00000172725	coronin, actin binding protein, 1B [Source:HGNC Symbol;Acc:2253]
CORO2A	0	0	1	1	ENSG00000106789	coronin, actin binding protein, 2A [Source:HGNC Symbol;Acc:2255]
CORO2B	0	1	0	1	ENSG00000103647	coronin, actin binding protein, 2B [Source:HGNC Symbol;Acc:2256]
COX16	0	0	1	0	ENSG00000133983	COX16 cytochrome c oxidase assembly homolog (S. cerevisiae) [Source:HGNC Symbol;Acc:20213]
COX18	0	0	1	1	ENSG00000163626	COX18 cytochrome c oxidase assembly homolog (S. cerevisiae) [Source:HGNC Symbol;Acc:26801]
COX5B	0	0	0	1	ENSG00000135940	cytochrome c oxidase subunit Vb [Source:HGNC Symbol;Acc:2269]
COX6A2	0	0	1	1	ENSG00000156885	cytochrome c oxidase subunit VIa polypeptide 2 [Source:HGNC Symbol;Acc:2279]
CP	0	0	1	0	ENSG00000047457	ceruloplasmin (ferroxidase) [Source:HGNC Symbol;Acc:2295]
CPA1	0	0	0	1	ENSG00000091704	carboxypeptidase A1 (pancreatic) [Source:HGNC Symbol;Acc:2296]
CPA2	0	0	1	0	ENSG00000158516	carboxypeptidase A2 (pancreatic) [Source:HGNC Symbol;Acc:2297]
CPA4	0	1	0	0	ENSG00000128510	carboxypeptidase A4 [Source:HGNC Symbol;Acc:15740]
CPA5	0	0	1	0	ENSG00000158525	carboxypeptidase A5 [Source:HGNC Symbol;Acc:15722]
CPB2	0	1	0	0	ENSG00000080618	carboxypeptidase B2 (plasma) [Source:HGNC Symbol;Acc:2300]
CPB2-AS1	0	0	1	0	ENSG00000235903	CPB2 antisense RNA 1 [Source:HGNC Symbol;Acc:39898]
CPEB1	0	1	0	1	ENSG00000214575	cytoplasmic polyadenylation element binding protein 1 [Source:HGNC Symbol;Acc:21744]
CPEB2	0	1	0	0	ENSG00000137449	cytoplasmic polyadenylation element binding protein 2 [Source:HGNC Symbol;Acc:21745]
CPEB2-AS1	0	1	0	0
CPEB4	0	0	1	0	ENSG00000113742	cytoplasmic polyadenylation element binding protein 4 [Source:HGNC Symbol;Acc:21747]
CPLX1	0	0	0	1	ENSG00000168993	complexin 1 [Source:HGNC Symbol;Acc:2309]
CPNE1	0	0	1	1	ENSG00000214078	copine I [Source:HGNC Symbol;Acc:2314]
CPNE3	0	1	0	1	ENSG00000085719	copine III [Source:HGNC Symbol;Acc:2316]
CPNE9	0	0	0	1	ENSG00000144550	copine family member IX [Source:HGNC Symbol;Acc:24336]
CPO	0	1	0	0	ENSG00000144410	carboxypeptidase O [Source:HGNC Symbol;Acc:21011]
CPPED1	1	0	0	1	ENSG00000103381	calcineurin-like phosphoesterase domain containing 1 [Source:HGNC Symbol;Acc:25632]
CPQ	0	0	0	1	ENSG00000104324	carboxypeptidase Q [Source:HGNC Symbol;Acc:16910]
CPS1	0	0	1	1	ENSG00000021826	carbamoyl-phosphate synthase 1, mitochondrial [Source:HGNC Symbol;Acc:2323]
CPSF4	0	0	0	1	ENSG00000160917	cleavage and polyadenylation specific factor 4, 30kDa [Source:HGNC Symbol;Acc:2327]
CPSF6	1	0	0	0	ENSG00000111605	cleavage and polyadenylation specific factor 6, 68kDa [Source:HGNC Symbol;Acc:13871]
CPXM1	0	1	0	0	ENSG00000088882	carboxypeptidase X (M14 family), member 1 [Source:HGNC Symbol;Acc:15771]
CPXM2	0	1	0	0	ENSG00000121898	carboxypeptidase X (M14 family), member 2 [Source:HGNC Symbol;Acc:26977]
CR1	0	0	0	1	ENSG00000203710	complement component (3b/4b) receptor 1 (Knops blood group) [Source:HGNC Symbol;Acc:2334]
CR2	1	1	0	0	ENSG00000117322	complement component (3d/Epstein Barr virus) receptor 2 [Source:HGNC Symbol;Acc:2336]
CRABP2	1	0	0	1	ENSG00000143320	cellular retinoic acid binding protein 2 [Source:HGNC Symbol;Acc:2339]
CRAMP1L	0	0	1	1	ENSG00000007545	Crm, cramped-like (Drosophila) [Source:HGNC Symbol;Acc:14122]
CRCP	1	0	0	1	ENSG00000241258	CGRP receptor component [Source:HGNC Symbol;Acc:17888]
CREB3L1	0	1	0	0	ENSG00000157613	cAMP responsive element binding protein 3-like 1 [Source:HGNC Symbol;Acc:18856]
CREB3L2	1	0	1	1	ENSG00000182158	cAMP responsive element binding protein 3-like 2 [Source:HGNC Symbol;Acc:23720]
CREB5	0	1	1	1	ENSG00000146592	cAMP responsive element binding protein 5 [Source:HGNC Symbol;Acc:16844]
CREBL2	0	1	0	0	ENSG00000111269	cAMP responsive element binding protein-like 2 [Source:HGNC Symbol;Acc:2350]
CRELD2	0	0	0	1	ENSG00000184164	cysteine-rich with EGF-like domains 2 [Source:HGNC Symbol;Acc:28150]
CREM	0	0	0	1	ENSG00000095794	cAMP responsive element modulator [Source:HGNC Symbol;Acc:2352]
CRH	1	0	1	0	ENSG00000147571	corticotropin releasing hormone [Source:HGNC Symbol;Acc:2355]
CRHBP	0	0	0	1	ENSG00000145708	corticotropin releasing hormone binding protein [Source:HGNC Symbol;Acc:2356]
CRIM1	0	0	1	0	ENSG00000150938	cysteine rich transmembrane BMP regulator 1 (chordin-like) [Source:HGNC Symbol;Acc:2359]
CRIP3	0	0	1	0	ENSG00000146215	cysteine-rich protein 3 [Source:HGNC Symbol;Acc:17751]
CRISP1	0	0	1	1	ENSG00000124812	cysteine-rich secretory protein 1 [Source:HGNC Symbol;Acc:304]
CRISP2	0	0	0	1	ENSG00000124490	cysteine-rich secretory protein 2 [Source:HGNC Symbol;Acc:12024]
CRISP3	0	0	1	0	ENSG00000096006	cysteine-rich secretory protein 3 [Source:HGNC Symbol;Acc:16904]
CRISPLD2	0	0	0	1	ENSG00000103196	cysteine-rich secretory protein LCCL domain containing 2 [Source:HGNC Symbol;Acc:25248]
CRLF1	0	1	0	0	ENSG00000006016	cytokine receptor-like factor 1 [Source:HGNC Symbol;Acc:2364]
CRLF3	1	0	0	0	ENSG00000176390	cytokine receptor-like factor 3 [Source:HGNC Symbol;Acc:17177]
CRNDE	0	0	0	1	ENSG00000245694	colorectal neoplasia differentially expressed (non-protein coding) [Source:HGNC Symbol;Acc:37078]
CRNKL1	0	0	0	1	ENSG00000101343	crooked neck pre-mRNA splicing factor-like 1 (Drosophila) [Source:HGNC Symbol;Acc:15762]
CROT	0	0	1	0	ENSG00000005469	carnitine O-octanoyltransferase [Source:HGNC Symbol;Acc:2366]
CRTAM	0	0	1	1	ENSG00000109943	cytotoxic and regulatory T cell molecule [Source:HGNC Symbol;Acc:24313]
CRTAP	0	1	0	0	ENSG00000170275	cartilage associated protein [Source:HGNC Symbol;Acc:2379]
CRYBA4	0	0	1	1	ENSG00000196431	crystallin, beta A4 [Source:HGNC Symbol;Acc:2396]
CRYBB1	0	0	0	1	ENSG00000100122	crystallin, beta B1 [Source:HGNC Symbol;Acc:2397]
CRYBB2	0	1	0	0	ENSG00000244752	crystallin, beta B2 [Source:HGNC Symbol;Acc:2398]
CRYBB3	0	0	1	1	ENSG00000100053	crystallin, beta B3 [Source:HGNC Symbol;Acc:2400]
CRYBG3	0	0	0	1	ENSG00000080200	beta-gamma crystallin domain containing 3 [Source:HGNC Symbol;Acc:34427]
CRYGA	0	0	1	0	ENSG00000168582	crystallin, gamma A [Source:HGNC Symbol;Acc:2408]
CRYGB	0	0	1	0	ENSG00000182187	crystallin, gamma B [Source:HGNC Symbol;Acc:2409]
CRYGC	0	1	0	0	ENSG00000163254	crystallin, gamma C [Source:HGNC Symbol;Acc:2410]
CRYGD	1	0	0	0	ENSG00000118231	crystallin, gamma D [Source:HGNC Symbol;Acc:2411]
CRYZ	1	0	0	0	ENSG00000116791	crystallin, zeta (quinone reductase) [Source:HGNC Symbol;Acc:2419]
CS	0	0	1	0	ENSG00000062485	citrate synthase [Source:HGNC Symbol;Acc:2422]
CSF1	0	1	0	1	ENSG00000184371	colony stimulating factor 1 (macrophage) [Source:HGNC Symbol;Acc:2432]
CSF2	0	0	0	1	ENSG00000164400	colony stimulating factor 2 (granulocyte-macrophage) [Source:HGNC Symbol;Acc:2434]
CSN1S1	1	0	0	0	ENSG00000126545	casein alpha s1 [Source:HGNC Symbol;Acc:2445]
CSN2	0	1	0	0	ENSG00000135222	casein beta [Source:HGNC Symbol;Acc:2447]
CSN3	0	0	0	1	ENSG00000171209	casein kappa [Source:HGNC Symbol;Acc:2446]
CSNK2A3	0	0	0	1
CSPG5	0	1	1	0	ENSG00000114646	chondroitin sulfate proteoglycan 5 (neuroglycan C) [Source:HGNC Symbol;Acc:2467]
CSRNP2	0	0	1	1	ENSG00000110925	cysteine-serine-rich nuclear protein 2 [Source:HGNC Symbol;Acc:16006]
CSRNP3	0	1	0	0	ENSG00000178662	cysteine-serine-rich nuclear protein 3 [Source:HGNC Symbol;Acc:30729]
CST2	0	0	1	0	ENSG00000170369	cystatin SA [Source:HGNC Symbol;Acc:2474]
CST5	0	1	0	0	ENSG00000170367	cystatin D [Source:HGNC Symbol;Acc:2477]
CSTA	0	0	0	1	ENSG00000121552	cystatin A (stefin A) [Source:HGNC Symbol;Acc:2481]
CSTF1	0	0	0	1	ENSG00000101138	cleavage stimulation factor, 3' pre-RNA, subunit 1, 50kDa [Source:HGNC Symbol;Acc:2483]
CSTF2	0	0	1	1	ENSG00000101811	cleavage stimulation factor, 3' pre-RNA, subunit 2, 64kDa [Source:HGNC Symbol;Acc:2484]
CSTF2T	0	0	0	1	ENSG00000177613	cleavage stimulation factor, 3' pre-RNA, subunit 2, 64kDa, tau variant [Source:HGNC Symbol;Acc:17086]
CSTF3	0	1	1	0	ENSG00000176102	cleavage stimulation factor, 3' pre-RNA, subunit 3, 77kDa [Source:HGNC Symbol;Acc:2485]
CSTF3-AS1	0	1	1	0
CT45A4	0	0	0	1	ENSG00000228836	cancer/testis antigen family 45, member A4 [Source:HGNC Symbol;Acc:33269]
CT47A1	0	0	0	1	ENSG00000236371	cancer/testis antigen family 47, member A1 [Source:HGNC Symbol;Acc:33282]
CT47A10	0	0	0	1	ENSG00000224089	cancer/testis antigen family 47, member A10 [Source:HGNC Symbol;Acc:33291]
CT47A11	0	0	0	1	ENSG00000226929	cancer/testis antigen family 47, member A11 [Source:HGNC Symbol;Acc:27397]
CT47A12	0	0	0	1	ENSG00000226685	cancer/testis antigen family 47, member A12 [Source:HGNC Symbol;Acc:33292]
CT47A2	0	0	0	1	ENSG00000242362	cancer/testis antigen family 47, member A2 [Source:HGNC Symbol;Acc:33283]
CT47A3	0	0	0	1	ENSG00000236126	cancer/testis antigen family 47, member A3 [Source:HGNC Symbol;Acc:33284]
CT47A4	0	0	0	1	ENSG00000230594	cancer/testis antigen family 47, member A4 [Source:HGNC Symbol;Acc:33285]
CT47A5	0	0	0	1	ENSG00000237957	cancer/testis antigen family 47, member A5 [Source:HGNC Symbol;Acc:33286]
CT47A6	0	0	0	1	ENSG00000226023	cancer/testis antigen family 47, member A6 [Source:HGNC Symbol;Acc:33287]
CT47A7	0	0	0	1	ENSG00000228517	cancer/testis antigen family 47, member A7 [Source:HGNC Symbol;Acc:33288]
CT47A8	0	0	0	1	ENSG00000230347	cancer/testis antigen family 47, member A8 [Source:HGNC Symbol;Acc:33289]
CT47A9	0	0	0	1	ENSG00000226600	cancer/testis antigen family 47, member A9 [Source:HGNC Symbol;Acc:33290]
CT47B1	1	0	0	0	ENSG00000236446	cancer/testis antigen family 47, member B1 [Source:HGNC Symbol;Acc:33293]
CT83	0	0	0	1
CTAGE1	1	0	0	0	ENSG00000212710	cutaneous T-cell lymphoma-associated antigen 1 [Source:HGNC Symbol;Acc:24346]
CTAGE9	0	0	0	1	ENSG00000236761	CTAGE family, member 9 [Source:HGNC Symbol;Acc:37275]
CTB-7E3.1	0	0	0	1	ENSG00000254130
CTBP1	1	1	0	0	ENSG00000159692	C-terminal binding protein 1 [Source:HGNC Symbol;Acc:2494]
CTBP1-AS2	1	1	0	0
CTBS	0	0	1	0	ENSG00000117151	chitobiase, di-N-acetyl- [Source:HGNC Symbol;Acc:2496]
CTC1	0	1	0	1	ENSG00000178971	CTS telomere maintenance complex component 1 [Source:HGNC Symbol;Acc:26169]
CTD-2151A2.1	0	0	0	1	ENSG00000249515
CTD-2201E9.1	0	0	0	1	ENSG00000251370
CTD-2297D10.2	0	0	1	0	ENSG00000250579
CTD-2350J17.1	0	0	0	1	ENSG00000250250
CTDNEP1	0	1	0	0	ENSG00000175826	CTD nuclear envelope phosphatase 1 [Source:HGNC Symbol;Acc:19085]
CTF1	0	0	0	1	ENSG00000150281	cardiotrophin 1 [Source:HGNC Symbol;Acc:2499]
CTHRC1	0	0	1	0	ENSG00000164932	collagen triple helix repeat containing 1 [Source:HGNC Symbol;Acc:18831]
CTLA4	0	0	1	0	ENSG00000163599	cytotoxic T-lymphocyte-associated protein 4 [Source:HGNC Symbol;Acc:2505]
CTNNA1	0	0	0	1	ENSG00000044115	catenin (cadherin-associated protein), alpha 1, 102kDa [Source:HGNC Symbol;Acc:2509]
CTNNAL1	0	0	0	1	ENSG00000119326	catenin (cadherin-associated protein), alpha-like 1 [Source:HGNC Symbol;Acc:2512]
CTNND1	0	0	0	1	ENSG00000198561	catenin (cadherin-associated protein), delta 1 [Source:HGNC Symbol;Acc:2515]
CTNS	0	0	1	0	ENSG00000040531	cystinosin, lysosomal cystine transporter [Source:HGNC Symbol;Acc:2518]
CTPS1	1	1	0	0	ENSG00000171793	CTP synthase 1 [Source:HGNC Symbol;Acc:2519]
CTRB1	0	0	0	1	ENSG00000168925	chymotrypsinogen B1 [Source:HGNC Symbol;Acc:2521]
CTRB2	0	0	0	1	ENSG00000168928	chymotrypsinogen B2 [Source:HGNC Symbol;Acc:2522]
CTRC	0	0	0	1	ENSG00000162438	chymotrypsin C (caldecrin) [Source:HGNC Symbol;Acc:2523]
CTSC	0	0	0	1	ENSG00000109861	cathepsin C [Source:HGNC Symbol;Acc:2528]
CTSD	0	0	1	0	ENSG00000117984	cathepsin D [Source:HGNC Symbol;Acc:2529]
CTSH	0	1	0	0	ENSG00000103811	cathepsin H [Source:HGNC Symbol;Acc:2535]
CTSV	0	0	0	1
CTTN	0	1	0	0	ENSG00000085733	cortactin [Source:HGNC Symbol;Acc:3338]
CTU1	0	0	0	1	ENSG00000142544	cytosolic thiouridylase subunit 1 homolog (S. pombe) [Source:HGNC Symbol;Acc:29590]
CTU2	1	0	0	0	ENSG00000174177	cytosolic thiouridylase subunit 2 homolog (S. pombe) [Source:HGNC Symbol;Acc:28005]
CTXN2	0	0	0	1	ENSG00000233932	cortexin 2 [Source:HGNC Symbol;Acc:31109]
CTXN3	0	0	1	1	ENSG00000205279	cortexin 3 [Source:HGNC Symbol;Acc:31110]
CUL1	0	0	0	1	ENSG00000055130	cullin 1 [Source:HGNC Symbol;Acc:2551]
CUL2	0	0	1	1	ENSG00000108094	cullin 2 [Source:HGNC Symbol;Acc:2552]
CUL4A	1	0	0	0	ENSG00000139842	cullin 4A [Source:HGNC Symbol;Acc:2554]
CUL5	0	0	0	1	ENSG00000166266	cullin 5 [Source:HGNC Symbol;Acc:2556]
CUL9	0	0	0	1	ENSG00000112659	cullin 9 [Source:HGNC Symbol;Acc:15982]
CUX2	0	0	0	1	ENSG00000111249	cut-like homeobox 2 [Source:HGNC Symbol;Acc:19347]
CUZD1	0	1	0	0	ENSG00000138161	CUB and zona pellucida-like domains 1 [Source:HGNC Symbol;Acc:17937]
CWC25	0	1	0	0	ENSG00000108296	CWC25 spliceosome-associated protein homolog (S. cerevisiae) [Source:HGNC Symbol;Acc:25989]
CWF19L2	0	0	0	1	ENSG00000152404	CWF19-like 2, cell cycle control (S. pombe) [Source:HGNC Symbol;Acc:26508]
CX3CL1	0	0	0	1	ENSG00000006210	chemokine (C-X3-C motif) ligand 1 [Source:HGNC Symbol;Acc:10647]
CXADR	0	0	1	0	ENSG00000154639	coxsackie virus and adenovirus receptor [Source:HGNC Symbol;Acc:2559]
CXADRP3	0	0	0	1
CXCL12	0	0	0	1	ENSG00000107562	chemokine (C-X-C motif) ligand 12 [Source:HGNC Symbol;Acc:10672]
CXCL13	0	0	0	1	ENSG00000156234	chemokine (C-X-C motif) ligand 13 [Source:HGNC Symbol;Acc:10639]
CXCL14	0	1	0	0	ENSG00000145824	chemokine (C-X-C motif) ligand 14 [Source:HGNC Symbol;Acc:10640]
CXCL2	0	0	0	1	ENSG00000081041	chemokine (C-X-C motif) ligand 2 [Source:HGNC Symbol;Acc:4603]
CXCR3	1	0	0	0	ENSG00000186810	chemokine (C-X-C motif) receptor 3 [Source:HGNC Symbol;Acc:4540]
CXorf36	0	0	0	1	ENSG00000147113	chromosome X open reading frame 36 [Source:HGNC Symbol;Acc:25866]
CXorf40A	0	1	1	0	ENSG00000197620	chromosome X open reading frame 40A [Source:HGNC Symbol;Acc:28089]
CXorf57	0	0	0	1	ENSG00000147231	chromosome X open reading frame 57 [Source:HGNC Symbol;Acc:25486]
CXorf65	0	0	1	0	ENSG00000204165	chromosome X open reading frame 65 [Source:HGNC Symbol;Acc:33713]
CXXC4	0	0	0	1	ENSG00000168772	CXXC finger protein 4 [Source:HGNC Symbol;Acc:24593]
CYB5R1	0	0	1	1	ENSG00000159348	cytochrome b5 reductase 1 [Source:HGNC Symbol;Acc:13397]
CYBB	0	1	0	0	ENSG00000165168	cytochrome b-245, beta polypeptide [Source:HGNC Symbol;Acc:2578]
CYCS	0	0	0	1	ENSG00000172115	cytochrome c, somatic [Source:HGNC Symbol;Acc:19986]
CYCSP52	0	0	1	0	ENSG00000235700	cytochrome c, somatic pseudogene 52 [Source:HGNC Symbol;Acc:24393]
CYFIP1	0	1	1	0	ENSG00000068793	cytoplasmic FMR1 interacting protein 1 [Source:HGNC Symbol;Acc:13759]
CYLD	0	0	0	1	ENSG00000083799	cylindromatosis (turban tumor syndrome) [Source:HGNC Symbol;Acc:2584]
CYP11B1	1	1	0	0	ENSG00000160882	cytochrome P450, family 11, subfamily B, polypeptide 1 [Source:HGNC Symbol;Acc:2591]
CYP11B2	0	1	1	1	ENSG00000179142	cytochrome P450, family 11, subfamily B, polypeptide 2 [Source:HGNC Symbol;Acc:2592]
CYP21A1P	0	0	0	1	ENSG00000204338	cytochrome P450, family 21, subfamily A, polypeptide 1 pseudogene [Source:HGNC Symbol;Acc:2599]
CYP21A2	0	0	0	1	ENSG00000231852	cytochrome P450, family 21, subfamily A, polypeptide 2 [Source:HGNC Symbol;Acc:2600]
CYP24A1	0	1	0	0	ENSG00000019186	cytochrome P450, family 24, subfamily A, polypeptide 1 [Source:HGNC Symbol;Acc:2602]
CYP27B1	0	0	1	1	ENSG00000111012	cytochrome P450, family 27, subfamily B, polypeptide 1 [Source:HGNC Symbol;Acc:2606]
CYP2A6	0	0	0	1	ENSG00000255974	cytochrome P450, family 2, subfamily A, polypeptide 6 [Source:HGNC Symbol;Acc:2610]
CYP2E1	0	0	0	1	ENSG00000130649	cytochrome P450, family 2, subfamily E, polypeptide 1 [Source:HGNC Symbol;Acc:2631]
CYP2R1	0	0	0	1	ENSG00000186104	cytochrome P450, family 2, subfamily R, polypeptide 1 [Source:HGNC Symbol;Acc:20580]
CYP2U1	0	1	0	0	ENSG00000155016	cytochrome P450, family 2, subfamily U, polypeptide 1 [Source:HGNC Symbol;Acc:20582]
CYP3A4	1	1	0	1	ENSG00000160868	cytochrome P450, family 3, subfamily A, polypeptide 4 [Source:HGNC Symbol;Acc:2637]
CYP3A43	0	1	1	1	ENSG00000021461	cytochrome P450, family 3, subfamily A, polypeptide 43 [Source:HGNC Symbol;Acc:17450]
CYP3A5	1	0	1	1	ENSG00000106258	cytochrome P450, family 3, subfamily A, polypeptide 5 [Source:HGNC Symbol;Acc:2638]
CYP3A7	0	0	1	1	ENSG00000160870	cytochrome P450, family 3, subfamily A, polypeptide 7 [Source:HGNC Symbol;Acc:2640]
CYP4A11	0	0	1	1	ENSG00000187048	cytochrome P450, family 4, subfamily A, polypeptide 11 [Source:HGNC Symbol;Acc:2642]
CYP4A22	0	0	1	0	ENSG00000162365	cytochrome P450, family 4, subfamily A, polypeptide 22 [Source:HGNC Symbol;Acc:20575]
CYP4B1	0	0	0	1	ENSG00000142973	cytochrome P450, family 4, subfamily B, polypeptide 1 [Source:HGNC Symbol;Acc:2644]
CYP4F12	0	0	0	1	ENSG00000186204	cytochrome P450, family 4, subfamily F, polypeptide 12 [Source:HGNC Symbol;Acc:18857]
CYP4F22	0	0	0	1	ENSG00000171954	cytochrome P450, family 4, subfamily F, polypeptide 22 [Source:HGNC Symbol;Acc:26820]
CYP4F24P	0	1	0	0
CYP4F29P	0	0	0	1	ENSG00000228314	cytochrome P450, family 4, subfamily F, polypeptide 29, pseudogene [Source:HGNC Symbol;Acc:2647]
CYP4F35P	0	0	0	1
CYP4F8	0	0	1	0	ENSG00000186526	cytochrome P450, family 4, subfamily F, polypeptide 8 [Source:HGNC Symbol;Acc:2648]
CYP4X1	0	0	1	1	ENSG00000186377	cytochrome P450, family 4, subfamily X, polypeptide 1 [Source:HGNC Symbol;Acc:20244]
CYP4Z1	0	0	1	1	ENSG00000186160	cytochrome P450, family 4, subfamily Z, polypeptide 1 [Source:HGNC Symbol;Acc:20583]
CYP4Z2P	0	0	1	1	ENSG00000154198	cytochrome P450, family 4, subfamily Z, polypeptide 2 pseudogene [Source:HGNC Symbol;Acc:24426]
CYR61	0	0	0	1	ENSG00000142871	cysteine-rich, angiogenic inducer, 61 [Source:HGNC Symbol;Acc:2654]
CYTH3	1	0	0	0	ENSG00000008256	cytohesin 3 [Source:HGNC Symbol;Acc:9504]
CYYR1	0	0	0	1	ENSG00000166265	cysteine/tyrosine-rich 1 [Source:HGNC Symbol;Acc:16274]
D2HGDH	0	1	0	0	ENSG00000180902	D-2-hydroxyglutarate dehydrogenase [Source:HGNC Symbol;Acc:28358]
DACH1	0	0	0	1	ENSG00000165659	dachshund homolog 1 (Drosophila) [Source:HGNC Symbol;Acc:2663]
DACH2	0	1	0	0	ENSG00000126733	dachshund homolog 2 (Drosophila) [Source:HGNC Symbol;Acc:16814]
DACT1	0	0	1	0	ENSG00000165617	dapper, antagonist of beta-catenin, homolog 1 (Xenopus laevis) [Source:HGNC Symbol;Acc:17748]
DACT2	0	0	0	1	ENSG00000164488	dapper, antagonist of beta-catenin, homolog 2 (Xenopus laevis) [Source:HGNC Symbol;Acc:21231]
DACT3	0	0	0	1	ENSG00000197380	dapper, antagonist of beta-catenin, homolog 3 (Xenopus laevis) [Source:HGNC Symbol;Acc:30745]
DACT3-AS1	0	0	0	1	ENSG00000245598	DACT3 antisense RNA 1 [Source:HGNC Symbol;Acc:44120]
DAD1	0	0	0	1	ENSG00000129562	defender against cell death 1 [Source:HGNC Symbol;Acc:2664]
DAGLA	0	0	1	0	ENSG00000134780	diacylglycerol lipase, alpha [Source:HGNC Symbol;Acc:1165]
DANCR	0	0	0	1	ENSG00000226950	differentiation antagonizing non-protein coding RNA [Source:HGNC Symbol;Acc:28964]
DAND5	0	1	0	0	ENSG00000179284	DAN domain family, member 5 [Source:HGNC Symbol;Acc:26780]
DAO	0	1	0	0	ENSG00000110887	D-amino-acid oxidase [Source:HGNC Symbol;Acc:2671]
DAOA	0	0	1	0	ENSG00000182346	D-amino acid oxidase activator [Source:HGNC Symbol;Acc:21191]
DAOA-AS1	1	0	0	0	ENSG00000232307	DAOA antisense RNA 1 [Source:HGNC Symbol;Acc:30243]
DAPK1	0	1	0	0	ENSG00000196730	death-associated protein kinase 1 [Source:HGNC Symbol;Acc:2674]
DARS2	0	0	0	1	ENSG00000117593	aspartyl-tRNA synthetase 2, mitochondrial [Source:HGNC Symbol;Acc:25538]
DBF4	0	0	0	1	ENSG00000006634	DBF4 homolog (S. cerevisiae) [Source:HGNC Symbol;Acc:17364]
DBF4B	0	1	0	0	ENSG00000161692	DBF4 homolog B (S. cerevisiae) [Source:HGNC Symbol;Acc:17883]
DBIL5P2	0	0	1	0	ENSG00000242412	diazepam binding inhibitor-like 5 pseudogene 2 [Source:HGNC Symbol;Acc:38518]
DBX1	0	0	0	1	ENSG00000109851	developing brain homeobox 1 [Source:HGNC Symbol;Acc:33185]
DBX2	1	0	0	0	ENSG00000185610	developing brain homeobox 2 [Source:HGNC Symbol;Acc:33186]
DCAF12	0	0	0	1	ENSG00000198876	DDB1 and CUL4 associated factor 12 [Source:HGNC Symbol;Acc:19911]
DCAF13	1	0	0	0	ENSG00000164934	DDB1 and CUL4 associated factor 13 [Source:HGNC Symbol;Acc:24535]
DCAF4	0	0	1	0	ENSG00000119599	DDB1 and CUL4 associated factor 4 [Source:HGNC Symbol;Acc:20229]
DCAF4L1	0	1	0	0	ENSG00000182308	DDB1 and CUL4 associated factor 4-like 1 [Source:HGNC Symbol;Acc:27723]
DCAF4L2	0	1	0	0	ENSG00000176566	DDB1 and CUL4 associated factor 4-like 2 [Source:HGNC Symbol;Acc:26657]
DCAF7	0	0	0	1	ENSG00000136485	DDB1 and CUL4 associated factor 7 [Source:HGNC Symbol;Acc:30915]
DCAF8L2	0	1	0	0	ENSG00000189186	DDB1 and CUL4 associated factor 8-like 2 [Source:HGNC Symbol;Acc:31811]
DCAKD	0	0	1	1	ENSG00000172992	dephospho-CoA kinase domain containing [Source:HGNC Symbol;Acc:26238]
DCC	0	0	1	0	ENSG00000187323	deleted in colorectal carcinoma [Source:HGNC Symbol;Acc:2701]
DCDC2	0	1	1	1	ENSG00000146038	doublecortin domain containing 2 [Source:HGNC Symbol;Acc:18141]
DCDC2C	1	0	0	1	ENSG00000214866	doublecortin domain containing 2C [Source:HGNC Symbol;Acc:32696]
DCK	0	0	1	0	ENSG00000156136	deoxycytidine kinase [Source:HGNC Symbol;Acc:2704]
DCT	0	0	0	1	ENSG00000080166	dopachrome tautomerase (dopachrome delta-isomerase, tyrosine-related protein 2) [Source:HGNC Symbol;Acc:2709]
DCTN2	0	0	1	1	ENSG00000175203	dynactin 2 (p50) [Source:HGNC Symbol;Acc:2712]
DCTN4	0	0	0	1	ENSG00000132912	dynactin 4 (p62) [Source:HGNC Symbol;Acc:15518]
DCTN5	0	1	0	0	ENSG00000166847	dynactin 5 (p25) [Source:HGNC Symbol;Acc:24594]
DCUN1D5	0	0	1	1	ENSG00000137692	DCN1, defective in cullin neddylation 1, domain containing 5 (S. cerevisiae) [Source:HGNC Symbol;Acc:28409]
DDIT3	0	0	1	1	ENSG00000175197	DNA-damage-inducible transcript 3 [Source:HGNC Symbol;Acc:2726]
DDIT4	0	0	1	0	ENSG00000168209	DNA-damage-inducible transcript 4 [Source:HGNC Symbol;Acc:24944]
DDIT4L	0	0	0	1	ENSG00000145358	DNA-damage-inducible transcript 4-like [Source:HGNC Symbol;Acc:30555]
DDN	1	0	0	0	ENSG00000181418	dendrin [Source:HGNC Symbol;Acc:24458]
DDT	0	0	1	0	ENSG00000099977	D-dopachrome tautomerase [Source:HGNC Symbol;Acc:2732]
DDTL	0	0	1	0	ENSG00000099974	D-dopachrome tautomerase-like [Source:HGNC Symbol;Acc:33446]
DDX10	0	0	0	1	ENSG00000178105	DEAD (Asp-Glu-Ala-Asp) box polypeptide 10 [Source:HGNC Symbol;Acc:2735]
DDX11	0	0	0	1	ENSG00000013573	DEAD/H (Asp-Glu-Ala-Asp/His) box helicase 11 [Source:HGNC Symbol;Acc:2736]
DDX11-AS1	0	0	0	1	ENSG00000245614	DDX11 antisense RNA 1 [Source:HGNC Symbol;Acc:44176]
DDX11L9	0	1	0	0	ENSG00000248472	DEAD/H (Asp-Glu-Ala-Asp/His) box helicase 11 like 9 [Source:HGNC Symbol;Acc:37109]
DDX17	0	0	0	1	ENSG00000100201	DEAD (Asp-Glu-Ala-Asp) box helicase 17 [Source:HGNC Symbol;Acc:2740]
DDX24	1	1	0	0	ENSG00000089737	DEAD (Asp-Glu-Ala-Asp) box polypeptide 24 [Source:HGNC Symbol;Acc:13266]
DDX26B	0	0	0	1	ENSG00000165359	DEAD/H (Asp-Glu-Ala-Asp/His) box polypeptide 26B [Source:HGNC Symbol;Acc:27334]
DDX26B-AS1	0	0	0	1	ENSG00000225235	DDX26B antisense RNA 1 [Source:HGNC Symbol;Acc:41180]
DDX28	0	0	1	0	ENSG00000182810	DEAD (Asp-Glu-Ala-Asp) box polypeptide 28 [Source:HGNC Symbol;Acc:17330]
DDX39A	0	1	0	0	ENSG00000123136	DEAD (Asp-Glu-Ala-Asp) box polypeptide 39A [Source:HGNC Symbol;Acc:17821]
DDX54	1	0	0	0	ENSG00000123064	DEAD (Asp-Glu-Ala-Asp) box polypeptide 54 [Source:HGNC Symbol;Acc:20084]
DDX55	0	0	0	1	ENSG00000111364	DEAD (Asp-Glu-Ala-Asp) box polypeptide 55 [Source:HGNC Symbol;Acc:20085]
DDX58	0	0	0	1	ENSG00000107201	DEAD (Asp-Glu-Ala-Asp) box polypeptide 58 [Source:HGNC Symbol;Acc:19102]
DDX60L	0	0	1	0	ENSG00000181381	DEAD (Asp-Glu-Ala-Asp) box polypeptide 60-like [Source:HGNC Symbol;Acc:26429]
DEC1	0	0	1	1	ENSG00000173077	deleted in esophageal cancer 1 [Source:HGNC Symbol;Acc:23658]
DECR1	0	1	0	0	ENSG00000104325	2,4-dienoyl CoA reductase 1, mitochondrial [Source:HGNC Symbol;Acc:2753]
DEF6	1	0	0	0	ENSG00000023892	differentially expressed in FDCP 6 homolog (mouse) [Source:HGNC Symbol;Acc:2760]
DEF8	0	0	1	0	ENSG00000140995	differentially expressed in FDCP 8 homolog (mouse) [Source:HGNC Symbol;Acc:25969]
DEFB103A	0	0	1	0	ENSG00000176797	defensin, beta 103A [Source:HGNC Symbol;Acc:15967]
DEFB103B	0	0	1	0	ENSG00000177243	defensin, beta 103B [Source:HGNC Symbol;Acc:31702]
DEFB104A	0	0	0	1	ENSG00000176782	defensin, beta 104A [Source:HGNC Symbol;Acc:18115]
DEFB104B	0	0	0	1	ENSG00000177023	defensin, beta 104B [Source:HGNC Symbol;Acc:26165]
DEFB106A	0	0	0	1	ENSG00000186579	defensin, beta 106A [Source:HGNC Symbol;Acc:18088]
DEFB106B	0	0	0	1	ENSG00000187082	defensin, beta 106B [Source:HGNC Symbol;Acc:28879]
DEFB108B	0	0	1	0	ENSG00000184276	defensin, beta 108B [Source:HGNC Symbol;Acc:29966]
DEFB109P1B	0	0	0	1	ENSG00000206034	defensin, beta 109, pseudogene 1B [Source:HGNC Symbol;Acc:33469]
DEFB113	0	0	0	1	ENSG00000214642	defensin, beta 113 [Source:HGNC Symbol;Acc:18094]
DEFB114	0	0	0	1	ENSG00000177684	defensin, beta 114 [Source:HGNC Symbol;Acc:18095]
DEFB115	0	0	1	0	ENSG00000215547	defensin, beta 115 [Source:HGNC Symbol;Acc:18096]
DEFB116	0	1	0	0	ENSG00000215545	defensin, beta 116 [Source:HGNC Symbol;Acc:18097]
DEFB118	0	0	0	1	ENSG00000131068	defensin, beta 118 [Source:HGNC Symbol;Acc:16196]
DEFB119	0	0	0	1	ENSG00000180483	defensin, beta 119 [Source:HGNC Symbol;Acc:18099]
DEFB125	0	0	1	0	ENSG00000178591	defensin, beta 125 [Source:HGNC Symbol;Acc:18105]
DEFB126	0	0	1	0	ENSG00000125788	defensin, beta 126 [Source:HGNC Symbol;Acc:15900]
DEFB127	0	0	1	0	ENSG00000088782	defensin, beta 127 [Source:HGNC Symbol;Acc:16206]
DEFB128	0	0	0	1	ENSG00000185982	defensin, beta 128 [Source:HGNC Symbol;Acc:18106]
DEFB133	0	0	1	0	ENSG00000214643	defensin, beta 133 [Source:HGNC Symbol;Acc:31331]
DEFB4A	0	0	1	0	ENSG00000171711	defensin, beta 4A [Source:HGNC Symbol;Acc:2767]
DEK	0	0	0	1	ENSG00000124795	DEK oncogene [Source:HGNC Symbol;Acc:2768]
DENND2D	0	0	0	1	ENSG00000162777	DENN/MADD domain containing 2D [Source:HGNC Symbol;Acc:26192]
DENND4C	0	0	0	1	ENSG00000137145	DENN/MADD domain containing 4C [Source:HGNC Symbol;Acc:26079]
DENND5A	0	0	0	1	ENSG00000184014	DENN/MADD domain containing 5A [Source:HGNC Symbol;Acc:19344]
DEPDC5	0	0	0	1	ENSG00000100150	DEP domain containing 5 [Source:HGNC Symbol;Acc:18423]
DERL1	0	0	1	1	ENSG00000136986	derlin 1 [Source:HGNC Symbol;Acc:28454]
DERL3	1	0	0	0	ENSG00000099958	derlin 3 [Source:HGNC Symbol;Acc:14236]
DESI1	0	1	0	0	ENSG00000100418	desumoylating isopeptidase 1 [Source:HGNC Symbol;Acc:24577]
DGAT1	0	1	0	0	ENSG00000185000	diacylglycerol O-acyltransferase 1 [Source:HGNC Symbol;Acc:2843]
DGAT2	0	1	0	0	ENSG00000062282	diacylglycerol O-acyltransferase 2 [Source:HGNC Symbol;Acc:16940]
DGKA	0	0	0	1	ENSG00000065357	diacylglycerol kinase, alpha 80kDa [Source:HGNC Symbol;Acc:2849]
DGKQ	0	0	1	1	ENSG00000145214	diacylglycerol kinase, theta 110kDa [Source:HGNC Symbol;Acc:2856]
DGKZ	0	0	0	1	ENSG00000149091	diacylglycerol kinase, zeta [Source:HGNC Symbol;Acc:2857]
DGUOK	0	1	0	0	ENSG00000114956	deoxyguanosine kinase [Source:HGNC Symbol;Acc:2858]
DGUOK-AS1	0	0	1	0	ENSG00000237883	DGUOK antisense RNA 1 [Source:HGNC Symbol;Acc:43441]
DHCR7	0	0	0	1	ENSG00000172893	7-dehydrocholesterol reductase [Source:HGNC Symbol;Acc:2860]
DHDH	0	1	0	0	ENSG00000104808	dihydrodiol dehydrogenase (dimeric) [Source:HGNC Symbol;Acc:17887]
DHRS11	0	0	0	1	ENSG00000108272	dehydrogenase/reductase (SDR family) member 11 [Source:HGNC Symbol;Acc:28639]
DHRS3	0	0	0	1	ENSG00000162496	dehydrogenase/reductase (SDR family) member 3 [Source:HGNC Symbol;Acc:17693]
DHRS7	0	0	1	1	ENSG00000100612	dehydrogenase/reductase (SDR family) member 7 [Source:HGNC Symbol;Acc:21524]
DHRS7C	0	0	0	1	ENSG00000184544	dehydrogenase/reductase (SDR family) member 7C [Source:HGNC Symbol;Acc:32423]
DHX32	0	0	1	1	ENSG00000089876	DEAH (Asp-Glu-Ala-His) box polypeptide 32 [Source:HGNC Symbol;Acc:16717]
DHX35	1	0	0	0	ENSG00000101452	DEAH (Asp-Glu-Ala-His) box polypeptide 35 [Source:HGNC Symbol;Acc:15861]
DHX36	0	0	0	1	ENSG00000174953	DEAH (Asp-Glu-Ala-His) box polypeptide 36 [Source:HGNC Symbol;Acc:14410]
DHX40	0	0	0	1	ENSG00000108406	DEAH (Asp-Glu-Ala-His) box polypeptide 40 [Source:HGNC Symbol;Acc:18018]
DHX58	0	0	0	1	ENSG00000108771	DEXH (Asp-Glu-X-His) box polypeptide 58 [Source:HGNC Symbol;Acc:29517]
DHX9	0	0	1	1	ENSG00000135829	DEAH (Asp-Glu-Ala-His) box polypeptide 9 [Source:HGNC Symbol;Acc:2750]
DIABLO	0	0	1	0	ENSG00000184047	diablo, IAP-binding mitochondrial protein [Source:HGNC Symbol;Acc:21528]
DIAPH3-AS1	0	0	1	0	ENSG00000227528	DIAPH3 antisense RNA 1 [Source:HGNC Symbol;Acc:39915]
DIAPH3-AS2	0	0	0	1	ENSG00000223815	DIAPH3 antisense RNA 2 [Source:HGNC Symbol;Acc:39916]
DICER1-AS1	0	1	0	0	ENSG00000235706	DICER1 antisense RNA 1 [Source:HGNC Symbol;Acc:43017]
DIO1	0	0	1	0	ENSG00000211452	deiodinase, iodothyronine, type I [Source:HGNC Symbol;Acc:2883]
DIO2	0	0	0	1	ENSG00000211448	deiodinase, iodothyronine, type II [Source:HGNC Symbol;Acc:2884]
DIO2-AS1	0	0	0	1	ENSG00000258766	DIO2 antisense RNA 1 [Source:HGNC Symbol;Acc:44153]
DIO3	0	1	1	0	ENSG00000197406
DIO3OS	0	1	1	0	ENSG00000258498	DIO3 opposite strand/antisense RNA [Source:HGNC Symbol;Acc:20348]
DIP2A	0	0	0	1	ENSG00000160305	DIP2 disco-interacting protein 2 homolog A (Drosophila) [Source:HGNC Symbol;Acc:17217]
DIP2A-IT1	0	0	0	1	ENSG00000223692	DIP2A intronic transcript 1 (non-protein coding) [Source:HGNC Symbol;Acc:41430]
DIP2B	0	0	0	1	ENSG00000066084	DIP2 disco-interacting protein 2 homolog B (Drosophila) [Source:HGNC Symbol;Acc:29284]
DIP2C	0	0	0	1	ENSG00000151240	DIP2 disco-interacting protein 2 homolog C (Drosophila) [Source:HGNC Symbol;Acc:29150]
DIRC1	0	0	1	0	ENSG00000174325	disrupted in renal carcinoma 1 [Source:HGNC Symbol;Acc:15760]
DIRC2	1	0	0	0	ENSG00000138463	disrupted in renal carcinoma 2 [Source:HGNC Symbol;Acc:16628]
DIS3	0	0	1	0	ENSG00000083520	DIS3 mitotic control homolog (S. cerevisiae) [Source:HGNC Symbol;Acc:20604]
DIS3L	0	0	1	0	ENSG00000166938	DIS3 mitotic control homolog (S. cerevisiae)-like [Source:HGNC Symbol;Acc:28698]
DIS3L2	0	0	0	1	ENSG00000144535	DIS3 mitotic control homolog (S. cerevisiae)-like 2 [Source:HGNC Symbol;Acc:28648]
DISC1	0	0	0	1	ENSG00000162946	disrupted in schizophrenia 1 [Source:HGNC Symbol;Acc:2888]
DISC1-IT1	0	1	0	0	ENSG00000226758	DISC1 intronic transcript 1 (non-protein coding) [Source:HGNC Symbol;Acc:41325]
DKK2	0	0	1	0	ENSG00000155011	dickkopf 2 homolog (Xenopus laevis) [Source:HGNC Symbol;Acc:2892]
DKK3	0	0	1	0	ENSG00000050165	dickkopf 3 homolog (Xenopus laevis) [Source:HGNC Symbol;Acc:2893]
DKKL1	0	1	0	0	ENSG00000104901	dickkopf-like 1 [Source:HGNC Symbol;Acc:16528]
DLD	0	0	1	0	ENSG00000091140	dihydrolipoamide dehydrogenase [Source:HGNC Symbol;Acc:2898]
DLEC1	0	1	1	0	ENSG00000008226	deleted in lung and esophageal cancer 1 [Source:HGNC Symbol;Acc:2899]
DLEU7-AS1	0	0	0	1	ENSG00000237152	DLEU7 antisense RNA 1 [Source:HGNC Symbol;Acc:39966]
DLG1-AS1	0	0	1	0	ENSG00000227375	DLG1 antisense RNA 1 [Source:HGNC Symbol;Acc:44154]
DLG2	1	0	1	0	ENSG00000150672	discs, large homolog 2 (Drosophila) [Source:HGNC Symbol;Acc:2901]
DLG5	0	0	1	0	ENSG00000151208	discs, large homolog 5 (Drosophila) [Source:HGNC Symbol;Acc:2904]
DLG5-AS1	0	0	1	0
DLGAP1-AS1	0	0	0	1	ENSG00000177337	DLGAP1 antisense RNA 1 [Source:HGNC Symbol;Acc:31676]
DLGAP1-AS2	0	0	0	1
DLGAP4	1	0	0	0	ENSG00000080845	discs, large (Drosophila) homolog-associated protein 4 [Source:HGNC Symbol;Acc:24476]
DLGAP5	0	0	1	0	ENSG00000126787	discs, large (Drosophila) homolog-associated protein 5 [Source:HGNC Symbol;Acc:16864]
DLK1	1	0	1	1	ENSG00000185559	delta-like 1 homolog (Drosophila) [Source:HGNC Symbol;Acc:2907]
DLL3	0	1	0	1	ENSG00000090932	delta-like 3 (Drosophila) [Source:HGNC Symbol;Acc:2909]
DLST	1	0	0	0	ENSG00000119689	dihydrolipoamide S-succinyltransferase (E2 component of 2-oxo-glutarate complex) [Source:HGNC Symbol;Acc:2911]
DLX1	0	0	1	0	ENSG00000144355	distal-less homeobox 1 [Source:HGNC Symbol;Acc:2914]
DLX2	0	0	1	0	ENSG00000115844	distal-less homeobox 2 [Source:HGNC Symbol;Acc:2915]
DLX3	0	0	0	1	ENSG00000064195	distal-less homeobox 3 [Source:HGNC Symbol;Acc:2916]
DLX4	0	0	0	1	ENSG00000108813	distal-less homeobox 4 [Source:HGNC Symbol;Acc:2917]
DMAP1	0	0	0	1	ENSG00000178028	DNA methyltransferase 1 associated protein 1 [Source:HGNC Symbol;Acc:18291]
DMBT1P1	0	0	0	1
DMC1	0	1	0	0	ENSG00000100206	DMC1 dosage suppressor of mck1 homolog, meiosis-specific homologous recombination (yeast) [Source:HGNC Symbol;Acc:2927]
DMRTB1	1	0	0	0	ENSG00000143006	DMRT-like family B with proline-rich C-terminal, 1 [Source:HGNC Symbol;Acc:13913]
DMRTC1	0	1	0	0	ENSG00000159123	DMRT-like family C1 [Source:HGNC Symbol;Acc:13910]
DMRTC1B	0	1	0	0	ENSG00000184911	DMRT-like family C1B [Source:HGNC Symbol;Acc:31686]
DMXL1	1	0	0	0	ENSG00000172869	Dmx-like 1 [Source:HGNC Symbol;Acc:2937]
DNAAF1	0	0	1	0	ENSG00000154099	dynein, axonemal, assembly factor 1 [Source:HGNC Symbol;Acc:30539]
DNAAF2	0	0	0	1	ENSG00000165506	dynein, axonemal, assembly factor 2 [Source:HGNC Symbol;Acc:20188]
DNAH1	0	0	1	0	ENSG00000114841	dynein, axonemal, heavy chain 1 [Source:HGNC Symbol;Acc:2940]
DNAH12	1	0	0	0	ENSG00000174844	dynein, axonemal, heavy chain 12 [Source:HGNC Symbol;Acc:2943]
DNAH2	0	0	0	1	ENSG00000183914	dynein, axonemal, heavy chain 2 [Source:HGNC Symbol;Acc:2948]
DNAH5	0	0	1	0	ENSG00000039139	dynein, axonemal, heavy chain 5 [Source:HGNC Symbol;Acc:2950]
DNAH6	0	0	1	0	ENSG00000115423	dynein, axonemal, heavy chain 6 [Source:HGNC Symbol;Acc:2951]
DNAH7	0	0	0	1	ENSG00000118997	dynein, axonemal, heavy chain 7 [Source:HGNC Symbol;Acc:18661]
DNAH9	0	1	0	1	ENSG00000007174	dynein, axonemal, heavy chain 9 [Source:HGNC Symbol;Acc:2953]
DNAI2	0	1	0	0	ENSG00000171595	dynein, axonemal, intermediate chain 2 [Source:HGNC Symbol;Acc:18744]
DNAJA1	0	1	0	1	ENSG00000086061	DnaJ (Hsp40) homolog, subfamily A, member 1 [Source:HGNC Symbol;Acc:5229]
DNAJA3	0	0	0	1	ENSG00000103423	DnaJ (Hsp40) homolog, subfamily A, member 3 [Source:HGNC Symbol;Acc:11808]
DNAJB2	0	0	1	0	ENSG00000135924	DnaJ (Hsp40) homolog, subfamily B, member 2 [Source:HGNC Symbol;Acc:5228]
DNAJB3	1	0	1	1	ENSG00000227802	DnaJ (Hsp40) homolog, subfamily B, member 3 [Source:HGNC Symbol;Acc:32397]
DNAJB7	0	0	1	0	ENSG00000172404	DnaJ (Hsp40) homolog, subfamily B, member 7 [Source:HGNC Symbol;Acc:24986]
DNAJB8	0	0	0	1	ENSG00000179407	DnaJ (Hsp40) homolog, subfamily B, member 8 [Source:HGNC Symbol;Acc:23699]
DNAJB8-AS1	0	0	0	1	ENSG00000242049	DNAJB8 antisense RNA 1 [Source:HGNC Symbol;Acc:41029]
DNAJB9	0	1	0	0	ENSG00000128590	DnaJ (Hsp40) homolog, subfamily B, member 9 [Source:HGNC Symbol;Acc:6968]
DNAJC12	1	0	0	0	ENSG00000108176	DnaJ (Hsp40) homolog, subfamily C, member 12 [Source:HGNC Symbol;Acc:28908]
DNAJC14	0	0	1	0	ENSG00000135392	DnaJ (Hsp40) homolog, subfamily C, member 14 [Source:HGNC Symbol;Acc:24581]
DNAJC16	0	0	0	1	ENSG00000116138	DnaJ (Hsp40) homolog, subfamily C, member 16 [Source:HGNC Symbol;Acc:29157]
DNAJC19	1	0	0	0	ENSG00000205981	DnaJ (Hsp40) homolog, subfamily C, member 19 [Source:HGNC Symbol;Acc:30528]
DNAJC25	0	0	1	0	ENSG00000059769	DnaJ (Hsp40) homolog, subfamily C , member 25 [Source:HGNC Symbol;Acc:34187]
DNAJC25-GNG10	0	0	1	0	ENSG00000244115	DNAJC25-GNG10 readthrough [Source:HGNC Symbol;Acc:37501]
DNAJC28	0	0	0	1	ENSG00000177692	DnaJ (Hsp40) homolog, subfamily C, member 28 [Source:HGNC Symbol;Acc:1297]
DNAJC30	0	0	1	0	ENSG00000176410	DnaJ (Hsp40) homolog, subfamily C, member 30 [Source:HGNC Symbol;Acc:16410]
DNAJC4	0	0	0	1	ENSG00000110011	DnaJ (Hsp40) homolog, subfamily C, member 4 [Source:HGNC Symbol;Acc:5271]
DNAJC5G	0	1	0	0	ENSG00000163793	DnaJ (Hsp40) homolog, subfamily C, member 5 gamma [Source:HGNC Symbol;Acc:24844]
DNAJC7	1	0	0	0	ENSG00000168259	DnaJ (Hsp40) homolog, subfamily C, member 7 [Source:HGNC Symbol;Acc:12392]
DNALI1	0	1	0	0	ENSG00000163879	dynein, axonemal, light intermediate chain 1 [Source:HGNC Symbol;Acc:14353]
DNASE1	0	0	1	0	ENSG00000213918	deoxyribonuclease I [Source:HGNC Symbol;Acc:2956]
DNASE2	0	0	0	1	ENSG00000105612	deoxyribonuclease II, lysosomal [Source:HGNC Symbol;Acc:2960]
DND1	0	1	0	0	ENSG00000256453	dead end homolog 1 (zebrafish) [Source:HGNC Symbol;Acc:23799]
DNHD1	0	1	0	1	ENSG00000179532	dynein heavy chain domain 1 [Source:HGNC Symbol;Acc:26532]
DNM1P46	1	1	0	0	ENSG00000182397	DNM1 pseudogene 46 [Source:HGNC Symbol;Acc:35199]
DNM2	0	1	0	1	ENSG00000079805	dynamin 2 [Source:HGNC Symbol;Acc:2974]
DNMT1	0	1	0	0	ENSG00000130816	DNA (cytosine-5-)-methyltransferase 1 [Source:HGNC Symbol;Acc:2976]
DNMT3B	0	0	1	1	ENSG00000088305	DNA (cytosine-5-)-methyltransferase 3 beta [Source:HGNC Symbol;Acc:2979]
DNPH1	0	0	0	1
DOCK2	0	1	1	0	ENSG00000134516	dedicator of cytokinesis 2 [Source:HGNC Symbol;Acc:2988]
DOCK3	0	0	1	1	ENSG00000088538	dedicator of cytokinesis 3 [Source:HGNC Symbol;Acc:2989]
DOCK5	0	0	1	0	ENSG00000147459	dedicator of cytokinesis 5 [Source:HGNC Symbol;Acc:23476]
DOCK7	0	1	0	0	ENSG00000116641	dedicator of cytokinesis 7 [Source:HGNC Symbol;Acc:19190]
DOCK8	0	0	0	1	ENSG00000107099	dedicator of cytokinesis 8 [Source:HGNC Symbol;Acc:19191]
DOCK9	1	0	0	0	ENSG00000088387	dedicator of cytokinesis 9 [Source:HGNC Symbol;Acc:14132]
DOCK9-AS2	1	0	0	0
DOK1	0	0	1	0	ENSG00000115325	docking protein 1, 62kDa (downstream of tyrosine kinase 1) [Source:HGNC Symbol;Acc:2990]
DOK7	0	0	0	1	ENSG00000175920	docking protein 7 [Source:HGNC Symbol;Acc:26594]
DOLK	1	0	0	0	ENSG00000175283	dolichol kinase [Source:HGNC Symbol;Acc:23406]
DOPEY1	0	0	0	1	ENSG00000083097	dopey family member 1 [Source:HGNC Symbol;Acc:21194]
DPAGT1	0	0	1	0	ENSG00000172269	dolichyl-phosphate (UDP-N-acetylglucosamine) N-acetylglucosaminephosphotransferase 1 (GlcNAc-1-P transferase) [Source:HGNC Symbol;Acc:2995]
DPEP1	0	1	0	0	ENSG00000015413	dipeptidase 1 (renal) [Source:HGNC Symbol;Acc:3002]
DPEP2	0	0	0	1	ENSG00000167261	dipeptidase 2 [Source:HGNC Symbol;Acc:23028]
DPEP3	0	0	0	1	ENSG00000141096	dipeptidase 3 [Source:HGNC Symbol;Acc:23029]
DPF3	0	0	0	1	ENSG00000205683	D4, zinc and double PHD fingers, family 3 [Source:HGNC Symbol;Acc:17427]
DPH2	1	0	0	1	ENSG00000132768	DPH2 homolog (S. cerevisiae) [Source:HGNC Symbol;Acc:3004]
DPH3P1	1	0	0	0	ENSG00000233838	DPH3, KTI11 homolog (S. cerevisiae) pseudogene 1 [Source:HGNC Symbol;Acc:16136]
DPH5	0	0	0	1	ENSG00000117543	DPH5 homolog (S. cerevisiae) [Source:HGNC Symbol;Acc:24270]
DPH7	0	0	1	0
DPM3	1	0	0	0	ENSG00000179085	dolichyl-phosphate mannosyltransferase polypeptide 3 [Source:HGNC Symbol;Acc:3007]
DPP10	1	0	0	0	ENSG00000175497	dipeptidyl-peptidase 10 (non-functional) [Source:HGNC Symbol;Acc:20823]
DPP4	0	1	0	0	ENSG00000197635	dipeptidyl-peptidase 4 [Source:HGNC Symbol;Acc:3009]
DPPA2	0	1	0	0	ENSG00000163530	developmental pluripotency associated 2 [Source:HGNC Symbol;Acc:19197]
DPPA4	0	0	1	0	ENSG00000121570	developmental pluripotency associated 4 [Source:HGNC Symbol;Acc:19200]
DPRX	1	1	1	0	ENSG00000204595	divergent-paired related homeobox [Source:HGNC Symbol;Acc:32166]
DPRXP4	1	0	0	0
DPT	0	0	1	0	ENSG00000143196	dermatopontin [Source:HGNC Symbol;Acc:3011]
DPY19L1	0	0	0	1	ENSG00000173852	dpy-19-like 1 (C. elegans) [Source:HGNC Symbol;Acc:22205]
DPY19L1P1	0	0	1	1
DPY19L2P2	0	0	0	1	ENSG00000170629	dpy-19-like 2 pseudogene 2 (C. elegans) [Source:HGNC Symbol;Acc:21764]
DPY19L2P3	0	0	0	1
DPY19L2P4	0	0	1	1	ENSG00000235436	dpy-19-like 2 pseudogene 4 (C. elegans) [Source:HGNC Symbol;Acc:22176]
DPY19L3	0	0	1	0	ENSG00000178904	dpy-19-like 3 (C. elegans) [Source:HGNC Symbol;Acc:27120]
DPYD-AS2	0	1	0	0	ENSG00000235777	DPYD antisense RNA 2 [Source:HGNC Symbol;Acc:40196]
DPYSL2	0	0	0	1	ENSG00000092964	dihydropyrimidinase-like 2 [Source:HGNC Symbol;Acc:3014]
DPYSL3	0	0	1	1	ENSG00000113657	dihydropyrimidinase-like 3 [Source:HGNC Symbol;Acc:3015]
DPYSL5	0	0	0	1	ENSG00000157851	dihydropyrimidinase-like 5 [Source:HGNC Symbol;Acc:20637]
DQX1	0	0	0	1	ENSG00000144045	DEAQ box RNA-dependent ATPase 1 [Source:HGNC Symbol;Acc:20410]
DRAXIN	0	0	1	0	ENSG00000162490	dorsal inhibitory axon guidance protein [Source:HGNC Symbol;Acc:25054]
DRD2	0	0	0	1	ENSG00000149295	dopamine receptor D2 [Source:HGNC Symbol;Acc:3023]
DRD5	0	0	0	1	ENSG00000169676	dopamine receptor D5 [Source:HGNC Symbol;Acc:3026]
DRGX	0	0	1	0	ENSG00000165606	dorsal root ganglia homeobox [Source:HGNC Symbol;Acc:21536]
DROSHA	0	1	0	0	ENSG00000113360	drosha, ribonuclease type III [Source:HGNC Symbol;Acc:17904]
DRP2	0	0	0	1	ENSG00000102385	dystrophin related protein 2 [Source:HGNC Symbol;Acc:3032]
DSC2	0	0	1	0	ENSG00000134755	desmocollin 2 [Source:HGNC Symbol;Acc:3036]
DSC3	0	1	0	0	ENSG00000134762	desmocollin 3 [Source:HGNC Symbol;Acc:3037]
DSCAM-AS1	0	0	1	0	ENSG00000235123	DSCAM antisense RNA 1 [Source:HGNC Symbol;Acc:40197]
DSE	1	0	0	1	ENSG00000111817	dermatan sulfate epimerase [Source:HGNC Symbol;Acc:21144]
DSG2	0	0	0	1	ENSG00000046604	desmoglein 2 [Source:HGNC Symbol;Acc:3049]
DTNA	1	0	1	1	ENSG00000134769	dystrobrevin, alpha [Source:HGNC Symbol;Acc:3057]
DTWD1	0	1	0	0	ENSG00000104047	DTW domain containing 1 [Source:HGNC Symbol;Acc:30926]
DTWD2	0	0	0	1	ENSG00000169570	DTW domain containing 2 [Source:HGNC Symbol;Acc:19334]
DTX1	0	1	0	0	ENSG00000135144	deltex homolog 1 (Drosophila) [Source:HGNC Symbol;Acc:3060]
DTX3	0	1	0	1	ENSG00000178498	deltex homolog 3 (Drosophila) [Source:HGNC Symbol;Acc:24457]
DTX3L	0	0	1	0	ENSG00000163840	deltex 3-like (Drosophila) [Source:HGNC Symbol;Acc:30323]
DTYMK	0	0	1	0	ENSG00000168393	deoxythymidylate kinase (thymidylate kinase) [Source:HGNC Symbol;Acc:3061]
DUPD1	0	1	0	0	ENSG00000188716	dual specificity phosphatase and pro isomerase domain containing 1 [Source:HGNC Symbol;Acc:23481]
DUS2	0	0	1	0
DUS4L	0	0	0	1	ENSG00000105865	dihydrouridine synthase 4-like (S. cerevisiae) [Source:HGNC Symbol;Acc:21517]
DUSP10	0	0	1	1	ENSG00000143507	dual specificity phosphatase 10 [Source:HGNC Symbol;Acc:3065]
DUSP11	1	0	0	0	ENSG00000144048	dual specificity phosphatase 11 (RNA/RNP complex 1-interacting) [Source:HGNC Symbol;Acc:3066]
DUSP13	0	0	0	1	ENSG00000079393	dual specificity phosphatase 13 [Source:HGNC Symbol;Acc:19681]
DUSP16	0	0	0	1	ENSG00000111266	dual specificity phosphatase 16 [Source:HGNC Symbol;Acc:17909]
DUSP22	0	0	1	0	ENSG00000112679	dual specificity phosphatase 22 [Source:HGNC Symbol;Acc:16077]
DUSP26	0	0	1	0	ENSG00000133878	dual specificity phosphatase 26 (putative) [Source:HGNC Symbol;Acc:28161]
DUSP27	0	0	1	0	ENSG00000198842	dual specificity phosphatase 27 (putative) [Source:HGNC Symbol;Acc:25034]
DUSP3	0	0	1	0	ENSG00000108861	dual specificity phosphatase 3 [Source:HGNC Symbol;Acc:3069]
DUSP5	1	0	0	1	ENSG00000138166	dual specificity phosphatase 5 [Source:HGNC Symbol;Acc:3071]
DUSP6	1	0	0	0	ENSG00000139318	dual specificity phosphatase 6 [Source:HGNC Symbol;Acc:3072]
DUXA	0	0	1	0	ENSG00000258873	double homeobox A [Source:HGNC Symbol;Acc:32179]
DVL2	1	0	1	0	ENSG00000004975	dishevelled, dsh homolog 2 (Drosophila) [Source:HGNC Symbol;Acc:3086]
DXO	0	1	1	0
DYNAP	0	0	0	1
DYNC1I1	0	0	0	1	ENSG00000158560	dynein, cytoplasmic 1, intermediate chain 1 [Source:HGNC Symbol;Acc:2963]
DYNC1I2	1	0	0	1	ENSG00000077380	dynein, cytoplasmic 1, intermediate chain 2 [Source:HGNC Symbol;Acc:2964]
DYNC1LI1	0	1	0	1	ENSG00000144635	dynein, cytoplasmic 1, light intermediate chain 1 [Source:HGNC Symbol;Acc:18745]
DYNC2H1	0	1	0	1	ENSG00000187240	dynein, cytoplasmic 2, heavy chain 1 [Source:HGNC Symbol;Acc:2962]
DYNLL2	0	0	0	1	ENSG00000121083	dynein, light chain, LC8-type 2 [Source:HGNC Symbol;Acc:24596]
DYRK2	0	0	0	1	ENSG00000127334	dual-specificity tyrosine-(Y)-phosphorylation regulated kinase 2 [Source:HGNC Symbol;Acc:3093]
DYRK3	0	0	1	0	ENSG00000143479	dual-specificity tyrosine-(Y)-phosphorylation regulated kinase 3 [Source:HGNC Symbol;Acc:3094]
DYSF	0	1	1	0	ENSG00000135636	dysferlin, limb girdle muscular dystrophy 2B (autosomal recessive) [Source:HGNC Symbol;Acc:3097]
DYTN	0	0	1	0	ENSG00000232125	dystrotelin [Source:HGNC Symbol;Acc:23279]
DZIP3	0	0	1	0	ENSG00000198919	DAZ interacting protein 3, zinc finger [Source:HGNC Symbol;Acc:30938]
E2F2	0	0	1	0	ENSG00000007968	E2F transcription factor 2 [Source:HGNC Symbol;Acc:3114]
E2F3	0	0	0	1	ENSG00000112242	E2F transcription factor 3 [Source:HGNC Symbol;Acc:3115]
EARS2	0	0	0	1	ENSG00000103356	glutamyl-tRNA synthetase 2, mitochondrial (putative) [Source:HGNC Symbol;Acc:29419]
EBAG9	0	0	1	0	ENSG00000147654	estrogen receptor binding site associated, antigen, 9 [Source:HGNC Symbol;Acc:3123]
EBI3	0	0	0	1	ENSG00000105246	Epstein-Barr virus induced 3 [Source:HGNC Symbol;Acc:3129]
EBLN1	0	0	0	1	ENSG00000223601	endogenous Bornavirus-like nucleoprotein 1 [Source:HGNC Symbol;Acc:39430]
EBLN2	0	0	0	1	ENSG00000255423	endogenous Bornavirus-like nucleoprotein 2 [Source:HGNC Symbol;Acc:25493]
EBNA1BP2	0	0	1	0	ENSG00000117395	EBNA1 binding protein 2 [Source:HGNC Symbol;Acc:15531]
EBPL	0	0	1	0	ENSG00000123179	emopamil binding protein-like [Source:HGNC Symbol;Acc:18061]
ECEL1P2	0	0	1	0	ENSG00000204121	endothelin converting enzyme-like 1, pseudogene 2 [Source:HGNC Symbol;Acc:14019]
ECHDC3	0	0	0	1	ENSG00000134463	enoyl CoA hydratase domain containing 3 [Source:HGNC Symbol;Acc:23489]
ECHS1	0	0	0	1	ENSG00000127884	enoyl CoA hydratase, short chain, 1, mitochondrial [Source:HGNC Symbol;Acc:3151]
ECM1	0	0	1	0	ENSG00000143369	extracellular matrix protein 1 [Source:HGNC Symbol;Acc:3153]
ECT2L	0	0	1	1	ENSG00000203734	epithelial cell transforming sequence 2 oncogene-like [Source:HGNC Symbol;Acc:21118]
EDDM3A	0	1	0	0	ENSG00000181562	epididymal protein 3A [Source:HGNC Symbol;Acc:16978]
EDDM3B	0	0	1	0	ENSG00000181552	epididymal protein 3B [Source:HGNC Symbol;Acc:19223]
EDEM1	0	0	0	1	ENSG00000134109	ER degradation enhancer, mannosidase alpha-like 1 [Source:HGNC Symbol;Acc:18967]
EDEM3	0	0	0	1	ENSG00000116406	ER degradation enhancer, mannosidase alpha-like 3 [Source:HGNC Symbol;Acc:16787]
EDF1	0	0	1	0	ENSG00000107223	endothelial differentiation-related factor 1 [Source:HGNC Symbol;Acc:3164]
EDN3	1	1	0	0	ENSG00000124205	endothelin 3 [Source:HGNC Symbol;Acc:3178]
EDNRB-AS1	0	1	1	0
EDRF1-AS1	0	0	0	1
EEF1A2	1	0	1	0	ENSG00000101210	eukaryotic translation elongation factor 1 alpha 2 [Source:HGNC Symbol;Acc:3192]
EEF1D	0	0	1	0	ENSG00000104529	eukaryotic translation elongation factor 1 delta (guanine nucleotide exchange protein) [Source:HGNC Symbol;Acc:3211]
EEF1DP3	0	0	0	1	ENSG00000229715	eukaryotic translation elongation factor 1 delta pseudogene 3 [Source:HGNC Symbol;Acc:30486]
EEFSEC	0	0	0	1	ENSG00000132394	eukaryotic elongation factor, selenocysteine-tRNA-specific [Source:HGNC Symbol;Acc:24614]
EFCAB10	1	0	0	1	ENSG00000185055	EF-hand calcium binding domain 10 [Source:HGNC Symbol;Acc:34531]
EFCAB12	0	0	1	1	ENSG00000172771	EF-hand calcium binding domain 12 [Source:HGNC Symbol;Acc:28061]
EFCAB13	0	1	0	1	ENSG00000178852	EF-hand calcium binding domain 13 [Source:HGNC Symbol;Acc:26864]
EFCAB2	0	1	1	0	ENSG00000203666	EF-hand calcium binding domain 2 [Source:HGNC Symbol;Acc:28166]
EFCAB5	0	0	0	1	ENSG00000176927	EF-hand calcium binding domain 5 [Source:HGNC Symbol;Acc:24801]
EFCAB6	0	0	0	1	ENSG00000186976	EF-hand calcium binding domain 6 [Source:HGNC Symbol;Acc:24204]
EFCAB9	0	0	1	1	ENSG00000214360	EF-hand calcium binding domain 9 [Source:HGNC Symbol;Acc:34530]
EFCC1	0	0	0	1
EFHD1	0	0	0	1	ENSG00000115468	EF-hand domain family, member D1 [Source:HGNC Symbol;Acc:29556]
EFNA1	0	1	0	0	ENSG00000169242	ephrin-A1 [Source:HGNC Symbol;Acc:3221]
EFNA3	0	0	0	1	ENSG00000143590	ephrin-A3 [Source:HGNC Symbol;Acc:3223]
EFNA5	0	0	0	1	ENSG00000184349	ephrin-A5 [Source:HGNC Symbol;Acc:3225]
EFNB2	0	1	0	0	ENSG00000125266	ephrin-B2 [Source:HGNC Symbol;Acc:3227]
EFNB3	0	0	0	1	ENSG00000108947	ephrin-B3 [Source:HGNC Symbol;Acc:3228]
EGF	0	0	0	1	ENSG00000138798	epidermal growth factor [Source:HGNC Symbol;Acc:3229]
EGFEM1P	0	0	0	1	ENSG00000206120	EGF-like and EMI domain containing 1, pseudogene [Source:HGNC Symbol;Acc:25149]
EGLN2	0	0	1	0	ENSG00000171570	egl nine homolog 2 (C. elegans) [Source:HGNC Symbol;Acc:14660]
EGLN3	0	1	0	0	ENSG00000129521	egl nine homolog 3 (C. elegans) [Source:HGNC Symbol;Acc:14661]
EGR2	0	0	0	1	ENSG00000122877	early growth response 2 [Source:HGNC Symbol;Acc:3239]
EHBP1	0	0	1	1	ENSG00000115504	EH domain binding protein 1 [Source:HGNC Symbol;Acc:29144]
EHF	1	0	0	0	ENSG00000135373	ets homologous factor [Source:HGNC Symbol;Acc:3246]
EHHADH-AS1	0	0	1	0	ENSG00000223358	EHHADH antisense RNA 1 [Source:HGNC Symbol;Acc:44133]
EHMT1	0	0	0	1	ENSG00000181090	euchromatic histone-lysine N-methyltransferase 1 [Source:HGNC Symbol;Acc:24650]
EHMT2	0	0	1	1	ENSG00000204371	euchromatic histone-lysine N-methyltransferase 2 [Source:HGNC Symbol;Acc:14129]
EID2	0	1	0	0	ENSG00000176396	EP300 interacting inhibitor of differentiation 2 [Source:HGNC Symbol;Acc:28292]
EID2B	0	1	0	1	ENSG00000176401	EP300 interacting inhibitor of differentiation 2B [Source:HGNC Symbol;Acc:26796]
EIF1B	0	0	1	0	ENSG00000114784	eukaryotic translation initiation factor 1B [Source:HGNC Symbol;Acc:30792]
EIF2AK2	0	0	1	0	ENSG00000055332	eukaryotic translation initiation factor 2-alpha kinase 2 [Source:HGNC Symbol;Acc:9437]
EIF2B1	0	1	0	0	ENSG00000111361	eukaryotic translation initiation factor 2B, subunit 1 alpha, 26kDa [Source:HGNC Symbol;Acc:3257]
EIF2B4	0	0	0	1	ENSG00000115211	eukaryotic translation initiation factor 2B, subunit 4 delta, 67kDa [Source:HGNC Symbol;Acc:3260]
EIF2D	0	1	0	0	ENSG00000143486	eukaryotic translation initiation factor 2D [Source:HGNC Symbol;Acc:6583]
EIF3A	0	0	0	1	ENSG00000107581	eukaryotic translation initiation factor 3, subunit A [Source:HGNC Symbol;Acc:3271]
EIF3C	0	0	0	1	ENSG00000184110	eukaryotic translation initiation factor 3, subunit C [Source:HGNC Symbol;Acc:3279]
EIF3CL	0	0	0	1	ENSG00000205609	eukaryotic translation initiation factor 3, subunit C-like [Source:HGNC Symbol;Acc:26347]
EIF3G	0	0	0	1	ENSG00000130811	eukaryotic translation initiation factor 3, subunit G [Source:HGNC Symbol;Acc:3274]
EIF4A3	0	0	1	0	ENSG00000141543	eukaryotic translation initiation factor 4A3 [Source:HGNC Symbol;Acc:18683]
EIF4E1B	0	1	0	0	ENSG00000175766	eukaryotic translation initiation factor 4E family member 1B [Source:HGNC Symbol;Acc:33179]
EIF4H	0	0	1	1	ENSG00000106682	eukaryotic translation initiation factor 4H [Source:HGNC Symbol;Acc:12741]
EIF5A	0	0	1	1	ENSG00000132507	eukaryotic translation initiation factor 5A [Source:HGNC Symbol;Acc:3300]
EIF5A2	0	0	0	1	ENSG00000163577	eukaryotic translation initiation factor 5A2 [Source:HGNC Symbol;Acc:3301]
EIF5B	0	0	1	0	ENSG00000158417	eukaryotic translation initiation factor 5B [Source:HGNC Symbol;Acc:30793]
ELAC1	0	0	0	1	ENSG00000141642	elaC homolog 1 (E. coli) [Source:HGNC Symbol;Acc:14197]
ELANE	0	0	0	1	ENSG00000197561	elastase, neutrophil expressed [Source:HGNC Symbol;Acc:3309]
ELAVL2	0	0	0	1	ENSG00000107105	ELAV (embryonic lethal, abnormal vision, Drosophila)-like 2 (Hu antigen B) [Source:HGNC Symbol;Acc:3313]
ELF3	0	0	1	0	ENSG00000163435	E74-like factor 3 (ets domain transcription factor, epithelial-specific ) [Source:HGNC Symbol;Acc:3318]
ELK1	0	0	1	1	ENSG00000126767	ELK1, member of ETS oncogene family [Source:HGNC Symbol;Acc:3321]
ELK3	1	0	0	1	ENSG00000111145	ELK3, ETS-domain protein (SRF accessory protein 2) [Source:HGNC Symbol;Acc:3325]
ELMO1	0	1	1	0	ENSG00000155849	engulfment and cell motility 1 [Source:HGNC Symbol;Acc:16286]
ELMO1-AS1	0	0	1	1	ENSG00000224101	ELMO1 antisense RNA 1 [Source:HGNC Symbol;Acc:40765]
ELMO2	0	0	0	1	ENSG00000062598	engulfment and cell motility 2 [Source:HGNC Symbol;Acc:17233]
ELMOD1	0	0	0	1	ENSG00000110675	ELMO/CED-12 domain containing 1 [Source:HGNC Symbol;Acc:25334]
ELMOD3	0	1	0	0	ENSG00000115459	ELMO/CED-12 domain containing 3 [Source:HGNC Symbol;Acc:26158]
ELN	0	0	1	0	ENSG00000049540	elastin [Source:HGNC Symbol;Acc:3327]
ELOVL1	0	0	1	0	ENSG00000066322	ELOVL fatty acid elongase 1 [Source:HGNC Symbol;Acc:14418]
ELOVL2-AS1	0	0	0	1	ENSG00000230314	ELOVL2 antisense RNA 1 [Source:HGNC Symbol;Acc:44156]
ELP2	0	0	0	1	ENSG00000134759	elongator acetyltransferase complex subunit 2 [Source:HGNC Symbol;Acc:18248]
ELP5	0	1	0	0	ENSG00000170291	elongator acetyltransferase complex subunit 5 [Source:HGNC Symbol;Acc:30617]
ELSPBP1	0	0	0	1	ENSG00000169393	epididymal sperm binding protein 1 [Source:HGNC Symbol;Acc:14417]
ELTD1	0	1	0	0	ENSG00000162618	EGF, latrophilin and seven transmembrane domain containing 1 [Source:HGNC Symbol;Acc:20822]
EMBP1	0	1	0	0	ENSG00000231752	embigin pseudogene 1 [Source:HGNC Symbol;Acc:38661]
EMC10	0	0	0	1	ENSG00000161671	ER membrane protein complex subunit 10 [Source:HGNC Symbol;Acc:27609]
EMC2	0	0	1	0	ENSG00000104412	ER membrane protein complex subunit 2 [Source:HGNC Symbol;Acc:28963]
EMC6	1	0	0	0	ENSG00000127774	ER membrane protein complex subunit 6 [Source:HGNC Symbol;Acc:28430]
EMID1	0	0	0	1	ENSG00000186998	EMI domain containing 1 [Source:HGNC Symbol;Acc:18036]
EMP1	0	0	0	1	ENSG00000134531	epithelial membrane protein 1 [Source:HGNC Symbol;Acc:3333]
EMP3	0	0	1	0	ENSG00000142227	epithelial membrane protein 3 [Source:HGNC Symbol;Acc:3335]
EMR1	0	0	0	1	ENSG00000174837	egf-like module containing, mucin-like, hormone receptor-like 1 [Source:HGNC Symbol;Acc:3336]
EMR4P	1	0	0	1
EN1	0	0	0	1	ENSG00000163064	engrailed homeobox 1 [Source:HGNC Symbol;Acc:3342]
ENC1	0	0	0	1	ENSG00000171617	ectodermal-neural cortex 1 (with BTB-like domain) [Source:HGNC Symbol;Acc:3345]
ENDOU	0	0	1	1	ENSG00000111405	endonuclease, polyU-specific [Source:HGNC Symbol;Acc:14369]
ENDOV	1	0	1	0	ENSG00000173818	endonuclease V [Source:HGNC Symbol;Acc:26640]
ENO3	1	0	0	0	ENSG00000108515	enolase 3 (beta, muscle) [Source:HGNC Symbol;Acc:3354]
ENOPH1	0	1	1	0	ENSG00000145293	enolase-phosphatase 1 [Source:HGNC Symbol;Acc:24599]
ENPEP	1	0	0	0	ENSG00000138792	glutamyl aminopeptidase (aminopeptidase A) [Source:HGNC Symbol;Acc:3355]
ENPP1	1	0	0	0	ENSG00000197594	ectonucleotide pyrophosphatase/phosphodiesterase 1 [Source:HGNC Symbol;Acc:3356]
ENPP2	0	1	0	1	ENSG00000136960	ectonucleotide pyrophosphatase/phosphodiesterase 2 [Source:HGNC Symbol;Acc:3357]
ENPP3	0	0	0	1	ENSG00000154269	ectonucleotide pyrophosphatase/phosphodiesterase 3 [Source:HGNC Symbol;Acc:3358]
ENSA	0	0	0	1	ENSG00000143420	endosulfine alpha [Source:HGNC Symbol;Acc:3360]
ENTPD1	0	1	0	1	ENSG00000138185	ectonucleoside triphosphate diphosphohydrolase 1 [Source:HGNC Symbol;Acc:3363]
ENTPD8	1	0	0	1	ENSG00000188833	ectonucleoside triphosphate diphosphohydrolase 8 [Source:HGNC Symbol;Acc:24860]
EOGT	0	0	0	1	ENSG00000163378	EGF domain-specific O-linked N-acetylglucosamine (GlcNAc) transferase [Source:HGNC Symbol;Acc:28526]
EOMES	0	0	0	1	ENSG00000163508	eomesodermin [Source:HGNC Symbol;Acc:3372]
EP400	0	0	0	1	ENSG00000183495	E1A binding protein p400 [Source:HGNC Symbol;Acc:11958]
EPAS1	1	0	0	0	ENSG00000116016	endothelial PAS domain protein 1 [Source:HGNC Symbol;Acc:3374]
EPB41L3	0	0	1	0	ENSG00000082397	erythrocyte membrane protein band 4.1-like 3 [Source:HGNC Symbol;Acc:3380]
EPC1	1	0	1	0	ENSG00000120616	enhancer of polycomb homolog 1 (Drosophila) [Source:HGNC Symbol;Acc:19876]
EPDR1	0	0	0	1	ENSG00000086289	ependymin related protein 1 (zebrafish) [Source:HGNC Symbol;Acc:17572]
EPHA2	0	0	1	0	ENSG00000142627	EPH receptor A2 [Source:HGNC Symbol;Acc:3386]
EPHA6	0	0	1	1	ENSG00000080224	EPH receptor A6 [Source:HGNC Symbol;Acc:19296]
EPHX1	0	0	0	1	ENSG00000143819	epoxide hydrolase 1, microsomal (xenobiotic) [Source:HGNC Symbol;Acc:3401]
EPM2AIP1	0	0	0	1	ENSG00000178567	EPM2A (laforin) interacting protein 1 [Source:HGNC Symbol;Acc:19735]
EPO	0	0	1	0	ENSG00000130427	erythropoietin [Source:HGNC Symbol;Acc:3415]
EPX	0	0	1	0	ENSG00000121053	eosinophil peroxidase [Source:HGNC Symbol;Acc:3423]
ERAP1	0	0	0	1	ENSG00000164307	endoplasmic reticulum aminopeptidase 1 [Source:HGNC Symbol;Acc:18173]
ERBB2	0	0	0	1	ENSG00000141736	v-erb-b2 erythroblastic leukemia viral oncogene homolog 2, neuro/glioblastoma derived oncogene homolog (avian) [Source:HGNC Symbol;Acc:3430]
ERBB2IP	0	0	1	0	ENSG00000112851	erbb2 interacting protein [Source:HGNC Symbol;Acc:15842]
ERC1	0	0	1	1	ENSG00000082805	ELKS/RAB6-interacting/CAST family member 1 [Source:HGNC Symbol;Acc:17072]
ERCC5	0	0	1	0	ENSG00000134899	excision repair cross-complementing rodent repair deficiency, complementation group 5 [Source:HGNC Symbol;Acc:3437]
ERCC6L2	0	0	0	1	ENSG00000182150	excision repair cross-complementing rodent repair deficiency, complementation group 6-like 2 [Source:HGNC Symbol;Acc:26922]
ERCC8	1	0	0	0	ENSG00000049167	excision repair cross-complementing rodent repair deficiency, complementation group 8 [Source:HGNC Symbol;Acc:3439]
ERGIC2	0	1	0	0	ENSG00000087502	ERGIC and golgi 2 [Source:HGNC Symbol;Acc:30208]
ERGIC3	0	0	0	1	ENSG00000125991	ERGIC and golgi 3 [Source:HGNC Symbol;Acc:15927]
ERI3	1	0	1	0	ENSG00000117419	ERI1 exoribonuclease family member 3 [Source:HGNC Symbol;Acc:17276]
ERN2	0	0	0	1	ENSG00000134398	endoplasmic reticulum to nucleus signaling 2 [Source:HGNC Symbol;Acc:16942]
ERO1L	0	0	0	1	ENSG00000197930	ERO1-like (S. cerevisiae) [Source:HGNC Symbol;Acc:13280]
ERP27	1	0	0	0	ENSG00000139055	endoplasmic reticulum protein 27 [Source:HGNC Symbol;Acc:26495]
ERP29	0	0	0	1	ENSG00000089248	endoplasmic reticulum protein 29 [Source:HGNC Symbol;Acc:13799]
ERRFI1	0	0	0	1	ENSG00000116285	ERBB receptor feedback inhibitor 1 [Source:HGNC Symbol;Acc:18185]
ERVFRD-1	0	1	0	0	ENSG00000244476	endogenous retrovirus group FRD, member 1 [Source:HGNC Symbol;Acc:33823]
ERVV-1	1	0	0	0
ERVV-2	0	0	1	0
ESD	0	1	0	0	ENSG00000139684	esterase D [Source:HGNC Symbol;Acc:3465]
ESPL1	1	0	0	0	ENSG00000135476	extra spindle pole bodies homolog 1 (S. cerevisiae) [Source:HGNC Symbol;Acc:16856]
ESR1	0	0	1	1	ENSG00000091831	estrogen receptor 1 [Source:HGNC Symbol;Acc:3467]
ESR2	1	1	0	1	ENSG00000140009	estrogen receptor 2 (ER beta) [Source:HGNC Symbol;Acc:3468]
ESRP2	0	0	0	1	ENSG00000103067	epithelial splicing regulatory protein 2 [Source:HGNC Symbol;Acc:26152]
ESRRA	0	1	0	0	ENSG00000173153	estrogen-related receptor alpha [Source:HGNC Symbol;Acc:3471]
ESRRB	0	0	0	1	ENSG00000119715	estrogen-related receptor beta [Source:HGNC Symbol;Acc:3473]
ESRRG	0	0	0	1	ENSG00000196482	estrogen-related receptor gamma [Source:HGNC Symbol;Acc:3474]
ETHE1	0	0	0	1	ENSG00000105755	ethylmalonic encephalopathy 1 [Source:HGNC Symbol;Acc:23287]
ETV1	0	0	0	1	ENSG00000006468	ets variant 1 [Source:HGNC Symbol;Acc:3490]
ETV3	0	0	0	1	ENSG00000117036	ets variant 3 [Source:HGNC Symbol;Acc:3492]
ETV3L	0	1	0	0	ENSG00000253831	ets variant 3-like [Source:HGNC Symbol;Acc:33834]
ETV6	0	0	0	1	ENSG00000139083	ets variant 6 [Source:HGNC Symbol;Acc:3495]
ETV7	0	0	1	0	ENSG00000010030	ets variant 7 [Source:HGNC Symbol;Acc:18160]
EVA1C	0	0	0	1
EVI2A	0	0	0	1	ENSG00000126860	ecotropic viral integration site 2A [Source:HGNC Symbol;Acc:3499]
EVI2B	0	0	1	0	ENSG00000185862	ecotropic viral integration site 2B [Source:HGNC Symbol;Acc:3500]
EVI5	0	0	0	1	ENSG00000067208	ecotropic viral integration site 5 [Source:HGNC Symbol;Acc:3501]
EWSR1	1	0	0	0	ENSG00000182944	Ewing sarcoma breakpoint region 1 [Source:HGNC Symbol;Acc:3508]
EXD2	0	0	0	1	ENSG00000081177	exonuclease 3'-5' domain containing 2 [Source:HGNC Symbol;Acc:20217]
EXD3	0	0	1	0	ENSG00000187609	exonuclease 3'-5' domain containing 3 [Source:HGNC Symbol;Acc:26023]
EXO5	0	0	0	1
EXOC1	0	1	0	1	ENSG00000090989	exocyst complex component 1 [Source:HGNC Symbol;Acc:30380]
EXOC6	0	0	1	1	ENSG00000138190	exocyst complex component 6 [Source:HGNC Symbol;Acc:23196]
EXOSC5	0	0	0	1	ENSG00000077348	exosome component 5 [Source:HGNC Symbol;Acc:24662]
EXOSC9	0	0	1	1	ENSG00000123737	exosome component 9 [Source:HGNC Symbol;Acc:9137]
EXPH5	1	0	0	0	ENSG00000110723	exophilin 5 [Source:HGNC Symbol;Acc:30578]
EXT2	0	0	0	1	ENSG00000151348	exostosin 2 [Source:HGNC Symbol;Acc:3513]
EXTL2	0	1	0	0	ENSG00000162694	exostoses (multiple)-like 2 [Source:HGNC Symbol;Acc:3516]
EYA1	0	1	0	0	ENSG00000104313	eyes absent homolog 1 (Drosophila) [Source:HGNC Symbol;Acc:3519]
EYA2	0	0	0	1	ENSG00000064655	eyes absent homolog 2 (Drosophila) [Source:HGNC Symbol;Acc:3520]
EYA4	0	1	0	1	ENSG00000112319	eyes absent homolog 4 (Drosophila) [Source:HGNC Symbol;Acc:3522]
EYS	0	0	0	1	ENSG00000188107	eyes shut homolog (Drosophila) [Source:HGNC Symbol;Acc:21555]
EZH1	0	0	0	1	ENSG00000108799	enhancer of zeste homolog 1 (Drosophila) [Source:HGNC Symbol;Acc:3526]
F10	0	0	0	1	ENSG00000126218	coagulation factor X [Source:HGNC Symbol;Acc:3528]
F10-AS1	0	0	0	1	ENSG00000231882	F10 antisense RNA 1 [Source:HGNC Symbol;Acc:40225]
F11	0	0	0	1	ENSG00000088926	coagulation factor XI [Source:HGNC Symbol;Acc:3529]
F13B	0	0	1	0	ENSG00000143278	coagulation factor XIII, B polypeptide [Source:HGNC Symbol;Acc:3534]
F2	0	0	0	1	ENSG00000180210	coagulation factor II (thrombin) [Source:HGNC Symbol;Acc:3535]
F2RL3	0	1	0	0	ENSG00000127533	coagulation factor II (thrombin) receptor-like 3 [Source:HGNC Symbol;Acc:3540]
F7	0	0	0	1	ENSG00000057593	coagulation factor VII (serum prothrombin conversion accelerator) [Source:HGNC Symbol;Acc:3544]
F8A1	0	0	0	1	ENSG00000197932	coagulation factor VIII-associated 1 [Source:HGNC Symbol;Acc:3547]
F8A2	0	0	0	1	ENSG00000198444	coagulation factor VIII-associated 2 [Source:HGNC Symbol;Acc:31849]
F8A3	0	0	0	1	ENSG00000185990	coagulation factor VIII-associated 3 [Source:HGNC Symbol;Acc:31850]
FABP12	0	0	1	1	ENSG00000197416	fatty acid binding protein 12 [Source:HGNC Symbol;Acc:34524]
FABP4	0	0	1	1	ENSG00000170323	fatty acid binding protein 4, adipocyte [Source:HGNC Symbol;Acc:3559]
FABP6	0	1	1	1	ENSG00000170231	fatty acid binding protein 6, ileal [Source:HGNC Symbol;Acc:3561]
FABP7	0	0	1	0	ENSG00000164434	fatty acid binding protein 7, brain [Source:HGNC Symbol;Acc:3562]
FABP9	0	0	1	0	ENSG00000205186	fatty acid binding protein 9, testis [Source:HGNC Symbol;Acc:3563]
FADS6	1	0	0	0	ENSG00000172782	fatty acid desaturase domain family, member 6 [Source:HGNC Symbol;Acc:30459]
FAIM	0	0	0	1	ENSG00000158234	Fas apoptotic inhibitory molecule [Source:HGNC Symbol;Acc:18703]
FAM101B	0	0	0	1	ENSG00000183688	family with sequence similarity 101, member B [Source:HGNC Symbol;Acc:28705]
FAM105A	0	0	1	0	ENSG00000145569	family with sequence similarity 105, member A [Source:HGNC Symbol;Acc:25629]
FAM107B	0	0	0	1	ENSG00000065809	family with sequence similarity 107, member B [Source:HGNC Symbol;Acc:23726]
FAM110C	1	0	0	0	ENSG00000184731	family with sequence similarity 110, member C [Source:HGNC Symbol;Acc:33340]
FAM117B	0	1	0	0	ENSG00000138439	family with sequence similarity 117, member B [Source:HGNC Symbol;Acc:14440]
FAM122B	0	0	0	1	ENSG00000156504	family with sequence similarity 122B [Source:HGNC Symbol;Acc:30490]
FAM122C	0	0	0	1	ENSG00000156500	family with sequence similarity 122C [Source:HGNC Symbol;Acc:25202]
FAM124A	0	0	1	0	ENSG00000150510	family with sequence similarity 124A [Source:HGNC Symbol;Acc:26413]
FAM124B	0	0	0	1	ENSG00000124019	family with sequence similarity 124B [Source:HGNC Symbol;Acc:26224]
FAM126A	0	1	0	0	ENSG00000122591	family with sequence similarity 126, member A [Source:HGNC Symbol;Acc:24587]
FAM129A	0	0	1	1	ENSG00000135842	family with sequence similarity 129, member A [Source:HGNC Symbol;Acc:16784]
FAM131C	0	0	0	1	ENSG00000185519	family with sequence similarity 131, member C [Source:HGNC Symbol;Acc:26717]
FAM133B	0	0	1	1	ENSG00000234545	family with sequence similarity 133, member B [Source:HGNC Symbol;Acc:28629]
FAM133DP	0	0	1	1	ENSG00000230562	family with sequence similarity 133, member D, pseudogene [Source:HGNC Symbol;Acc:44192]
FAM134A	1	0	0	1	ENSG00000144567	family with sequence similarity 134, member A [Source:HGNC Symbol;Acc:28450]
FAM134C	0	0	1	1	ENSG00000141699	family with sequence similarity 134, member C [Source:HGNC Symbol;Acc:27258]
FAM135B	0	0	1	1	ENSG00000147724	family with sequence similarity 135, member B [Source:HGNC Symbol;Acc:28029]
FAM136A	1	0	0	0	ENSG00000035141	family with sequence similarity 136, member A [Source:HGNC Symbol;Acc:25911]
FAM138D	0	0	1	1	ENSG00000206114	family with sequence similarity 138, member D [Source:HGNC Symbol;Acc:33583]
FAM138E	1	0	0	0	ENSG00000248893	family with sequence similarity 138, member E [Source:HGNC Symbol;Acc:32335]
FAM13A-AS1	0	0	0	1	ENSG00000248019	FAM13A antisense RNA 1 [Source:HGNC Symbol;Acc:19370]
FAM13C	0	1	0	1	ENSG00000148541	family with sequence similarity 13, member C [Source:HGNC Symbol;Acc:19371]
FAM150B	0	1	0	0	ENSG00000189292	family with sequence similarity 150, member B [Source:HGNC Symbol;Acc:27683]
FAM159B	0	0	1	0	ENSG00000145642	family with sequence similarity 159, member B [Source:HGNC Symbol;Acc:34236]
FAM160A1	0	0	1	0	ENSG00000164142	family with sequence similarity 160, member A1 [Source:HGNC Symbol;Acc:34237]
FAM160B1	0	0	0	1	ENSG00000151553	family with sequence similarity 160, member B1 [Source:HGNC Symbol;Acc:29320]
FAM161A	0	0	1	0	ENSG00000170264	family with sequence similarity 161, member A [Source:HGNC Symbol;Acc:25808]
FAM162B	0	0	0	1	ENSG00000183807	family with sequence similarity 162, member B [Source:HGNC Symbol;Acc:21549]
FAM163A	0	0	1	0	ENSG00000143340	family with sequence similarity 163, member A [Source:HGNC Symbol;Acc:28274]
FAM169B	0	0	1	0	ENSG00000185087	family with sequence similarity 169, member B [Source:HGNC Symbol;Acc:26835]
FAM170B	1	0	0	0	ENSG00000172538	family with sequence similarity 170, member B [Source:HGNC Symbol;Acc:19736]
FAM170B-AS1	0	1	0	0
FAM171A1	0	0	1	1	ENSG00000148468	family with sequence similarity 171, member A1 [Source:HGNC Symbol;Acc:23522]
FAM171A2	0	0	0	1	ENSG00000161682	family with sequence similarity 171, member A2 [Source:HGNC Symbol;Acc:30480]
FAM174B	0	0	0	1	ENSG00000185442	family with sequence similarity 174, member B [Source:HGNC Symbol;Acc:34339]
FAM175A	0	0	1	0	ENSG00000163322	family with sequence similarity 175, member A [Source:HGNC Symbol;Acc:25829]
FAM177A1	0	1	0	0	ENSG00000151327	family with sequence similarity 177, member A1 [Source:HGNC Symbol;Acc:19829]
FAM179B	0	0	1	0	ENSG00000198718	family with sequence similarity 179, member B [Source:HGNC Symbol;Acc:19959]
FAM180A	0	1	0	0	ENSG00000189320	family with sequence similarity 180, member A [Source:HGNC Symbol;Acc:33773]
FAM180B	0	0	1	0	ENSG00000196666	family with sequence similarity 180, member B [Source:HGNC Symbol;Acc:34451]
FAM183A	0	0	0	1	ENSG00000186973	family with sequence similarity 183, member A [Source:HGNC Symbol;Acc:34347]
FAM183CP	0	0	0	1
FAM184A	0	1	0	1	ENSG00000111879	family with sequence similarity 184, member A [Source:HGNC Symbol;Acc:20991]
FAM185A	0	0	0	1	ENSG00000222011	family with sequence similarity 185, member A [Source:HGNC Symbol;Acc:22412]
FAM186A	0	0	1	0	ENSG00000185958	family with sequence similarity 186, member A [Source:HGNC Symbol;Acc:26980]
[truncated: 5,840 more rows]
