# Supplementary material for: High-intensity UV laser ChIP-seq for the study of protein-DNA interactions in living cells
Source: Nat Commun. 2017 Nov 3;8:1303. doi: 10.1038/s41467-017-01251-7 (PMC5670203; doi:10.1038/s41467-017-01251-7)
Supplement: Supplementary file 5 — Supplementary Data 2 [file 41467_2017_1251_MOESM5_ESM.xlsx]

## Sheet: differential_expressed_BCL6_tar
gene_id	peak+/-10kbtss	peak+/-25kbtss	peak+/-50kbtss	peak+/-100kbtss	new_target	ensembl_gene_id	description
ABCB10	0	0	1	0		ENSG00000135776	ATP-binding cassette, sub-family B (MDR/TAP), member 10 [Source:HGNC Symbol;Acc:41]
ABCG1	0	1	1	1		ENSG00000160179	ATP-binding cassette, sub-family G (WHITE), member 1 [Source:HGNC Symbol;Acc:73]
ABHD17B	0	0	0	1
ACVR2B	0	1	0	0	x	ENSG00000114739	activin A receptor, type IIB [Source:HGNC Symbol;Acc:174]
ADRB2	0	0	0	1		ENSG00000169252	adrenoceptor beta 2, surface [Source:HGNC Symbol;Acc:286]
ADTRP	0	0	1	1		ENSG00000111863	androgen-dependent TFPI-regulating protein [Source:HGNC Symbol;Acc:21214]
AEBP1	0	0	0	1		ENSG00000106624	AE binding protein 1 [Source:HGNC Symbol;Acc:303]
AKAP2	1	0	0	0		ENSG00000241978	A kinase (PRKA) anchor protein 2 [Source:HGNC Symbol;Acc:372]
AMER1	0	1	0	0	x
ANKLE1	0	0	0	1		ENSG00000160117	ankyrin repeat and LEM domain containing 1 [Source:HGNC Symbol;Acc:26812]
ANO6	1	0	0	1		ENSG00000177119	anoctamin 6 [Source:HGNC Symbol;Acc:25240]
AOX1	1	0	1	0		ENSG00000138356	aldehyde oxidase 1 [Source:HGNC Symbol;Acc:553]
ARAF	0	1	1	0	x	ENSG00000078061	v-raf murine sarcoma 3611 viral oncogene homolog [Source:HGNC Symbol;Acc:646]
ARHGAP15	1	1	0	0		ENSG00000075884	Rho GTPase activating protein 15 [Source:HGNC Symbol;Acc:21030]
ARHGDIB	0	1	0	0		ENSG00000111348	Rho GDP dissociation inhibitor (GDI) beta [Source:HGNC Symbol;Acc:679]
ARHGEF12	0	1	1	0		ENSG00000196914	Rho guanine nucleotide exchange factor (GEF) 12 [Source:HGNC Symbol;Acc:14193]
ARHGEF3	1	1	0	0		ENSG00000163947	Rho guanine nucleotide exchange factor (GEF) 3 [Source:HGNC Symbol;Acc:683]
ARID2	0	0	0	1		ENSG00000189079	AT rich interactive domain 2 (ARID, RFX-like) [Source:HGNC Symbol;Acc:18037]
ARID3A	1	0	0	0		ENSG00000116017	AT rich interactive domain 3A (BRIGHT-like) [Source:HGNC Symbol;Acc:3031]
ARID5B	0	1	1	1		ENSG00000150347	AT rich interactive domain 5B (MRF1-like) [Source:HGNC Symbol;Acc:17362]
ARL13B	0	0	1	0	x	ENSG00000169379	ADP-ribosylation factor-like 13B [Source:HGNC Symbol;Acc:25419]
ARPP21	0	0	0	1		ENSG00000172995	cAMP-regulated phosphoprotein, 21kDa [Source:HGNC Symbol;Acc:16968]
ARRDC3	0	0	0	1		ENSG00000113369	arrestin domain containing 3 [Source:HGNC Symbol;Acc:29263]
ARTN	0	0	1	0		ENSG00000117407	artemin [Source:HGNC Symbol;Acc:727]
ATAD2	0	0	1	0		ENSG00000156802	ATPase family, AAA domain containing 2 [Source:HGNC Symbol;Acc:30123]
ATF1	0	0	1	0	x	ENSG00000123268	activating transcription factor 1 [Source:HGNC Symbol;Acc:783]
ATHL1	1	0	1	0		ENSG00000142102	ATH1, acid trehalase-like 1 (yeast) [Source:HGNC Symbol;Acc:26210]
ATP2B4	0	0	0	1		ENSG00000058668	ATPase, Ca++ transporting, plasma membrane 4 [Source:HGNC Symbol;Acc:817]
ATP6V1G1	1	0	1	0		ENSG00000136888	ATPase, H+ transporting, lysosomal 13kDa, V1 subunit G1 [Source:HGNC Symbol;Acc:864]
AURKB	0	1	0	1		ENSG00000178999	aurora kinase B [Source:HGNC Symbol;Acc:11390]
B2M	1	0	0	0		ENSG00000166710	beta-2-microglobulin [Source:HGNC Symbol;Acc:914]
B3GALNT1	0	0	0	1	x	ENSG00000169255	beta-1,3-N-acetylgalactosaminyltransferase 1 (globoside blood group) [Source:HGNC Symbol;Acc:918]
B3GNT2	0	0	0	1		ENSG00000170340	UDP-GlcNAc:betaGal beta-1,3-N-acetylglucosaminyltransferase 2 [Source:HGNC Symbol;Acc:15629]
BABAM1	0	0	0	1		ENSG00000105393	BRISC and BRCA1 A complex member 1 [Source:HGNC Symbol;Acc:25008]
BATF	0	1	0	0		ENSG00000156127	basic leucine zipper transcription factor, ATF-like [Source:HGNC Symbol;Acc:958]
BATF3	0	0	1	0		ENSG00000123685	basic leucine zipper transcription factor, ATF-like 3 [Source:HGNC Symbol;Acc:28915]
BMP3	1	0	0	0		ENSG00000152785	bone morphogenetic protein 3 [Source:HGNC Symbol;Acc:1070]
BNIP3L	0	0	1	1		ENSG00000104765	BCL2/adenovirus E1B 19kDa interacting protein 3-like [Source:HGNC Symbol;Acc:1085]
BRD1	0	1	0	0		ENSG00000100425	bromodomain containing 1 [Source:HGNC Symbol;Acc:1102]
C16orf87	0	1	0	0		ENSG00000155330	chromosome 16 open reading frame 87 [Source:HGNC Symbol;Acc:33754]
C21orf58	0	0	1	1		ENSG00000160298	chromosome 21 open reading frame 58 [Source:HGNC Symbol;Acc:1300]
C22orf34	0	0	1	1	x	ENSG00000188511	chromosome 22 open reading frame 34 [Source:HGNC Symbol;Acc:28010]
C22orf42	0	1	1	0		ENSG00000205856	chromosome 22 open reading frame 42 [Source:HGNC Symbol;Acc:27160]
C6orf211	0	0	0	1	x	ENSG00000146476	chromosome 6 open reading frame 211 [Source:HGNC Symbol;Acc:17872]
C7orf31	0	0	1	0		ENSG00000153790	chromosome 7 open reading frame 31 [Source:HGNC Symbol;Acc:21722]
C9orf40	0	0	0	1		ENSG00000135045	chromosome 9 open reading frame 40 [Source:HGNC Symbol;Acc:23433]
C9orf47	1	0	0	0		ENSG00000186354	chromosome 9 open reading frame 47 [Source:HGNC Symbol;Acc:23669]
CACNA2D4	0	0	0	1		ENSG00000151062	calcium channel, voltage-dependent, alpha 2/delta subunit 4 [Source:HGNC Symbol;Acc:20202]
CALML6	0	0	1	1		ENSG00000169885	calmodulin-like 6 [Source:HGNC Symbol;Acc:24193]
CAPG	0	0	0	1		ENSG00000042493	capping protein (actin filament), gelsolin-like [Source:HGNC Symbol;Acc:1474]
CAPN5	0	0	0	1	x	ENSG00000149260	calpain 5 [Source:HGNC Symbol;Acc:1482]
CARD8	0	0	1	1		ENSG00000105483	caspase recruitment domain family, member 8 [Source:HGNC Symbol;Acc:17057]
CASD1	1	1	0	0	x	ENSG00000127995	CAS1 domain containing 1 [Source:HGNC Symbol;Acc:16014]
CBFA2T3	0	1	0	1		ENSG00000129993	core-binding factor, runt domain, alpha subunit 2; translocated to, 3 [Source:HGNC Symbol;Acc:1537]
CCDC146	0	0	0	1		ENSG00000135205	coiled-coil domain containing 146 [Source:HGNC Symbol;Acc:29296]
CCDC71L	0	0	1	0		ENSG00000253276	coiled-coil domain containing 71-like [Source:HGNC Symbol;Acc:26685]
CD1C	0	0	0	1		ENSG00000158481	CD1c molecule [Source:HGNC Symbol;Acc:1636]
CDC14A	0	0	1	0		ENSG00000079335	CDC14 cell division cycle 14 homolog A (S. cerevisiae) [Source:HGNC Symbol;Acc:1718]
CDHR3	1	0	0	0		ENSG00000128536	cadherin-related family member 3 [Source:HGNC Symbol;Acc:26308]
CDK18	0	1	0	0		ENSG00000117266	cyclin-dependent kinase 18 [Source:HGNC Symbol;Acc:8751]
CDKN1B	0	0	1	0		ENSG00000111276	cyclin-dependent kinase inhibitor 1B (p27, Kip1) [Source:HGNC Symbol;Acc:1785]
CDYL	0	1	1	1		ENSG00000153046	chromodomain protein, Y-like [Source:HGNC Symbol;Acc:1811]
CELF2	0	1	1	1		ENSG00000048740	CUGBP, Elav-like family member 2 [Source:HGNC Symbol;Acc:2550]
CENPA	1	0	0	0		ENSG00000115163	centromere protein A [Source:HGNC Symbol;Acc:1851]
CENPBD1	0	0	0	1		ENSG00000177946	CENPB DNA-binding domains containing 1 [Source:HGNC Symbol;Acc:28272]
CENPQ	0	0	0	1	x	ENSG00000031691	centromere protein Q [Source:HGNC Symbol;Acc:21347]
CEP135	0	1	1	1		ENSG00000174799	centrosomal protein 135kDa [Source:HGNC Symbol;Acc:29086]
CEP152	0	0	0	1		ENSG00000103995	centrosomal protein 152kDa [Source:HGNC Symbol;Acc:29298]
CEP57	0	0	1	0		ENSG00000166037	centrosomal protein 57kDa [Source:HGNC Symbol;Acc:30794]
CEP70	0	0	1	0		ENSG00000114107	centrosomal protein 70kDa [Source:HGNC Symbol;Acc:29972]
CHD2	1	0	0	0		ENSG00000173575	chromodomain helicase DNA binding protein 2 [Source:HGNC Symbol;Acc:1917]
CHST2	0	0	0	1	x	ENSG00000175040	carbohydrate (N-acetylglucosamine-6-O) sulfotransferase 2 [Source:HGNC Symbol;Acc:1970]
CITED2	1	0	0	0		ENSG00000164442	Cbp/p300-interacting transactivator, with Glu/Asp-rich carboxy-terminal domain, 2 [Source:HGNC Symbol;Acc:1987]
CKS1B	0	1	0	0		ENSG00000173207	CDC28 protein kinase regulatory subunit 1B [Source:HGNC Symbol;Acc:19083]
CLDND1	0	0	1	1		ENSG00000080822	claudin domain containing 1 [Source:HGNC Symbol;Acc:1322]
CLOCK	0	1	0	0		ENSG00000134852	clock homolog (mouse) [Source:HGNC Symbol;Acc:2082]
CMC2	0	0	0	1		ENSG00000103121	COX assembly mitochondrial protein 2 homolog (S. cerevisiae) [Source:HGNC Symbol;Acc:24447]
CNEP1R1	0	0	0	1		ENSG00000205423	CTD nuclear envelope phosphatase 1 regulatory subunit 1 [Source:HGNC Symbol;Acc:26759]
CNR1	0	0	1	1		ENSG00000118432	cannabinoid receptor 1 (brain) [Source:HGNC Symbol;Acc:2159]
COMMD2	0	1	1	1	x	ENSG00000114744	COMM domain containing 2 [Source:HGNC Symbol;Acc:24993]
CREBL2	0	1	0	0		ENSG00000111269	cAMP responsive element binding protein-like 2 [Source:HGNC Symbol;Acc:2350]
CRNDE	0	0	0	1	x	ENSG00000245694	colorectal neoplasia differentially expressed (non-protein coding) [Source:HGNC Symbol;Acc:37078]
CTSV	0	0	0	1	x
CUL1	0	0	0	1		ENSG00000055130	cullin 1 [Source:HGNC Symbol;Acc:2551]
CYP4F35P	0	0	0	1	x
CYR61	0	0	0	1	x	ENSG00000142871	cysteine-rich, angiogenic inducer, 61 [Source:HGNC Symbol;Acc:2654]
DBF4B	0	1	0	0		ENSG00000161692	DBF4 homolog B (S. cerevisiae) [Source:HGNC Symbol;Acc:17883]
DDX26B	0	0	0	1		ENSG00000165359	DEAD/H (Asp-Glu-Ala-Asp/His) box polypeptide 26B [Source:HGNC Symbol;Acc:27334]
DENND5A	0	0	0	1		ENSG00000184014	DENN/MADD domain containing 5A [Source:HGNC Symbol;Acc:19344]
DHX40	0	0	0	1		ENSG00000108406	DEAH (Asp-Glu-Ala-His) box polypeptide 40 [Source:HGNC Symbol;Acc:18018]
DIP2C	0	0	0	1		ENSG00000151240	DIP2 disco-interacting protein 2 homolog C (Drosophila) [Source:HGNC Symbol;Acc:29150]
DLL3	0	1	0	1		ENSG00000090932	delta-like 3 (Drosophila) [Source:HGNC Symbol;Acc:2909]
DOCK7	0	1	0	0	x	ENSG00000116641	dedicator of cytokinesis 7 [Source:HGNC Symbol;Acc:19190]
DPY19L1	0	0	0	1	x	ENSG00000173852	dpy-19-like 1 (C. elegans) [Source:HGNC Symbol;Acc:22205]
DPY19L2P2	0	0	0	1		ENSG00000170629	dpy-19-like 2 pseudogene 2 (C. elegans) [Source:HGNC Symbol;Acc:21764]
DTX3L	0	0	1	0		ENSG00000163840	deltex 3-like (Drosophila) [Source:HGNC Symbol;Acc:30323]
DUSP22	0	0	1	0		ENSG00000112679	dual specificity phosphatase 22 [Source:HGNC Symbol;Acc:16077]
DYNC2H1	0	1	0	1		ENSG00000187240	dynein, cytoplasmic 2, heavy chain 1 [Source:HGNC Symbol;Acc:2962]
E2F3	0	0	0	1		ENSG00000112242	E2F transcription factor 3 [Source:HGNC Symbol;Acc:3115]
EFCAB2	0	1	1	0	x	ENSG00000203666	EF-hand calcium binding domain 2 [Source:HGNC Symbol;Acc:28166]
EFNA5	0	0	0	1		ENSG00000184349	ephrin-A5 [Source:HGNC Symbol;Acc:3225]
ELK3	1	0	0	1		ENSG00000111145	ELK3, ETS-domain protein (SRF accessory protein 2) [Source:HGNC Symbol;Acc:3325]
EMP3	0	0	1	0		ENSG00000142227	epithelial membrane protein 3 [Source:HGNC Symbol;Acc:3335]
ENPEP	1	0	0	0	x	ENSG00000138792	glutamyl aminopeptidase (aminopeptidase A) [Source:HGNC Symbol;Acc:3355]
ERCC8	1	0	0	0	x	ENSG00000049167	excision repair cross-complementing rodent repair deficiency, complementation group 8 [Source:HGNC Symbol;Acc:3439]
ETHE1	0	0	0	1		ENSG00000105755	ethylmalonic encephalopathy 1 [Source:HGNC Symbol;Acc:23287]
EVI2A	0	0	0	1		ENSG00000126860	ecotropic viral integration site 2A [Source:HGNC Symbol;Acc:3499]
EVI2B	0	0	1	0		ENSG00000185862	ecotropic viral integration site 2B [Source:HGNC Symbol;Acc:3500]
EXTL2	0	1	0	0	x	ENSG00000162694	exostoses (multiple)-like 2 [Source:HGNC Symbol;Acc:3516]
F2RL3	0	1	0	0	x	ENSG00000127533	coagulation factor II (thrombin) receptor-like 3 [Source:HGNC Symbol;Acc:3540]
FAM101B	0	0	0	1		ENSG00000183688	family with sequence similarity 101, member B [Source:HGNC Symbol;Acc:28705]
FAM117B	0	1	0	0		ENSG00000138439	family with sequence similarity 117, member B [Source:HGNC Symbol;Acc:14440]
FAM126A	0	1	0	0		ENSG00000122591	family with sequence similarity 126, member A [Source:HGNC Symbol;Acc:24587]
FAM161A	0	0	1	0		ENSG00000170264	family with sequence similarity 161, member A [Source:HGNC Symbol;Acc:25808]
FAM180B	0	0	1	0		ENSG00000196666	family with sequence similarity 180, member B [Source:HGNC Symbol;Acc:34451]
FAM221A	0	1	0	0		ENSG00000188732	family with sequence similarity 221, member A [Source:HGNC Symbol;Acc:27977]
FAM43A	0	1	1	0		ENSG00000185112	family with sequence similarity 43, member A [Source:HGNC Symbol;Acc:26888]
FAM65B	0	0	0	1		ENSG00000111913	family with sequence similarity 65, member B [Source:HGNC Symbol;Acc:13872]
FAM9B	0	0	0	1		ENSG00000177138	family with sequence similarity 9, member B [Source:HGNC Symbol;Acc:18404]
FANCE	0	0	1	0		ENSG00000112039	Fanconi anemia, complementation group E [Source:HGNC Symbol;Acc:3586]
FBXO43	0	0	0	1		ENSG00000156509	F-box protein 43 [Source:HGNC Symbol;Acc:28521]
FBXO5	0	0	0	1		ENSG00000112029	F-box protein 5 [Source:HGNC Symbol;Acc:13584]
FDX1	0	0	0	1		ENSG00000137714	ferredoxin 1 [Source:HGNC Symbol;Acc:3638]
FDXR	0	0	1	0	x	ENSG00000161513	ferredoxin reductase [Source:HGNC Symbol;Acc:3642]
FERMT2	0	0	0	1	x	ENSG00000073712	fermitin family member 2 [Source:HGNC Symbol;Acc:15767]
FOXO4	0	0	1	0	x	ENSG00000184481	forkhead box O4 [Source:HGNC Symbol;Acc:7139]
FRAT2	0	0	0	1		ENSG00000181274	frequently rearranged in advanced T-cell lymphomas 2 [Source:HGNC Symbol;Acc:16048]
FZD1	0	0	1	1		ENSG00000157240	frizzled family receptor 1 [Source:HGNC Symbol;Acc:4038]
GADD45A	0	0	1	0		ENSG00000116717	growth arrest and DNA-damage-inducible, alpha [Source:HGNC Symbol;Acc:4095]
GBAP1	0	0	1	0		ENSG00000160766	glucosidase, beta, acid pseudogene 1 [Source:HGNC Symbol;Acc:4178]
GBP1	0	0	1	0	x	ENSG00000117228	guanylate binding protein 1, interferon-inducible [Source:HGNC Symbol;Acc:4182]
GBP7	0	0	0	1	x	ENSG00000213512	guanylate binding protein 7 [Source:HGNC Symbol;Acc:29606]
GDF11	0	1	1	0		ENSG00000135414	growth differentiation factor 11 [Source:HGNC Symbol;Acc:4216]
GLTSCR1L	0	1	0	0
GMFG	0	0	0	1		ENSG00000130755	glia maturation factor, gamma [Source:HGNC Symbol;Acc:4374]
GNG2	0	0	0	1		ENSG00000186469	guanine nucleotide binding protein (G protein), gamma 2 [Source:HGNC Symbol;Acc:4404]
GNG4	0	1	0	0	x	ENSG00000168243	guanine nucleotide binding protein (G protein), gamma 4 [Source:HGNC Symbol;Acc:4407]
GNPTG	1	0	0	0	x	ENSG00000090581	N-acetylglucosamine-1-phosphate transferase, gamma subunit [Source:HGNC Symbol;Acc:23026]
GPC4	0	0	0	1		ENSG00000076716	glypican 4 [Source:HGNC Symbol;Acc:4452]
GPM6A	1	0	1	1		ENSG00000150625	glycoprotein M6A [Source:HGNC Symbol;Acc:4460]
GPR160	0	1	0	0		ENSG00000173890	G protein-coupled receptor 160 [Source:HGNC Symbol;Acc:23693]
GPR19	0	1	0	0		ENSG00000183150	G protein-coupled receptor 19 [Source:HGNC Symbol;Acc:4473]
GPR63	0	1	0	0		ENSG00000112218	G protein-coupled receptor 63 [Source:HGNC Symbol;Acc:13302]
GPSM2	1	0	0	0		ENSG00000121957	G-protein signaling modulator 2 [Source:HGNC Symbol;Acc:29501]
GUSBP2	0	0	0	1	x	ENSG00000241549	glucuronidase, beta pseudogene 2 [Source:HGNC Symbol;Acc:18792]
H1FX	0	1	0	1		ENSG00000184897	H1 histone family, member X [Source:HGNC Symbol;Acc:4722]
HACE1	0	0	0	1	x	ENSG00000085382	HECT domain and ankyrin repeat containing E3 ubiquitin protein ligase 1 [Source:HGNC Symbol;Acc:21033]
HCK	0	0	1	0		ENSG00000101336	hemopoietic cell kinase [Source:HGNC Symbol;Acc:4840]
HDAC9	1	1	0	0		ENSG00000048052	histone deacetylase 9 [Source:HGNC Symbol;Acc:14065]
HDHD2	0	1	0	0		ENSG00000167220	haloacid dehalogenase-like hydrolase domain containing 2 [Source:HGNC Symbol;Acc:25364]
HELB	1	0	0	0		ENSG00000127311	helicase (DNA) B [Source:HGNC Symbol;Acc:17196]
HEXIM1	0	0	1	0		ENSG00000186834	hexamethylene bis-acetamide inducible 1 [Source:HGNC Symbol;Acc:24953]
HIST1H1A	1	0	0	0		ENSG00000124610	histone cluster 1, H1a [Source:HGNC Symbol;Acc:4715]
HIST1H2AG	0	0	0	1		ENSG00000196787	histone cluster 1, H2ag [Source:HGNC Symbol;Acc:4737]
HIST1H2BB	0	0	1	0		ENSG00000196226	histone cluster 1, H2bb [Source:HGNC Symbol;Acc:4751]
HIVEP2	0	1	0	0		ENSG00000010818	human immunodeficiency virus type I enhancer binding protein 2 [Source:HGNC Symbol;Acc:4921]
HMGB2	0	1	0	0		ENSG00000164104	high mobility group box 2 [Source:HGNC Symbol;Acc:5000]
HSD17B13	1	0	0	0	x	ENSG00000170509	hydroxysteroid (17-beta) dehydrogenase 13 [Source:HGNC Symbol;Acc:18685]
HSD3B7	0	0	1	0		ENSG00000099377	hydroxy-delta-5-steroid dehydrogenase, 3 beta- and steroid delta-isomerase 7 [Source:HGNC Symbol;Acc:18324]
IER3IP1	1	0	0	0		ENSG00000134049	immediate early response 3 interacting protein 1 [Source:HGNC Symbol;Acc:18550]
IFNGR1	0	0	1	0		ENSG00000027697	interferon gamma receptor 1 [Source:HGNC Symbol;Acc:5439]
IFNGR2	0	1	0	0		ENSG00000159128	interferon gamma receptor 2 (interferon gamma transducer 1) [Source:HGNC Symbol;Acc:5440]
IFNW1	1	0	0	0	x	ENSG00000177047	interferon, omega 1 [Source:HGNC Symbol;Acc:5448]
IFRD1	1	1	0	0		ENSG00000006652	interferon-related developmental regulator 1 [Source:HGNC Symbol;Acc:5456]
IL16	0	0	1	1		ENSG00000172349	interleukin 16 [Source:HGNC Symbol;Acc:5980]
IL1B	1	0	0	0		ENSG00000125538	interleukin 1, beta [Source:HGNC Symbol;Acc:5992]
IL24	0	1	0	0		ENSG00000162892	interleukin 24 [Source:HGNC Symbol;Acc:11346]
IL2RG	0	1	0	0	x	ENSG00000147168	interleukin 2 receptor, gamma [Source:HGNC Symbol;Acc:6010]
IRF2BP1	0	0	0	1		ENSG00000170604	interferon regulatory factor 2 binding protein 1 [Source:HGNC Symbol;Acc:21728]
IRF4	0	0	1	1		ENSG00000137265	interferon regulatory factor 4 [Source:HGNC Symbol;Acc:6119]
ITGA4	0	0	0	1		ENSG00000115232	integrin, alpha 4 (antigen CD49D, alpha 4 subunit of VLA-4 receptor) [Source:HGNC Symbol;Acc:6140]
ITGB1	0	0	0	1		ENSG00000150093	integrin, beta 1 (fibronectin receptor, beta polypeptide, antigen CD29 includes MDF2, MSK12) [Source:HGNC Symbol;Acc:6153]
JADE1	0	1	1	1
JADE3	0	0	1	0
JMJD1C	0	1	0	1		ENSG00000171988	jumonji domain containing 1C [Source:HGNC Symbol;Acc:12313]
JUN	0	0	1	0		ENSG00000177606	jun proto-oncogene [Source:HGNC Symbol;Acc:6204]
KBTBD2	0	1	0	0		ENSG00000170852	kelch repeat and BTB (POZ) domain containing 2 [Source:HGNC Symbol;Acc:21751]
KDELC2	0	0	0	1		ENSG00000178202	KDEL (Lys-Asp-Glu-Leu) containing 2 [Source:HGNC Symbol;Acc:28496]
KIAA1377	0	1	0	0		ENSG00000110318	KIAA1377 [Source:HGNC Symbol;Acc:29264]
KIAA1524	0	0	1	0		ENSG00000163507	KIAA1524 [Source:HGNC Symbol;Acc:29302]
KIAA2026	0	0	1	1		ENSG00000183354	KIAA2026 [Source:HGNC Symbol;Acc:23378]
KIF21B	0	1	0	0		ENSG00000116852	kinesin family member 21B [Source:HGNC Symbol;Acc:29442]
KLF2	0	1	0	0		ENSG00000127528	Kruppel-like factor 2 (lung) [Source:HGNC Symbol;Acc:6347]
KLRC1	0	0	0	1		ENSG00000134545	killer cell lectin-like receptor subfamily C, member 1 [Source:HGNC Symbol;Acc:6374]
KLRC2	0	0	0	1		ENSG00000205809	killer cell lectin-like receptor subfamily C, member 2 [Source:HGNC Symbol;Acc:6375]
KLRC3	0	0	1	0		ENSG00000205810	killer cell lectin-like receptor subfamily C, member 3 [Source:HGNC Symbol;Acc:6376]
KLRC4	0	0	1	0		ENSG00000183542	killer cell lectin-like receptor subfamily C, member 4 [Source:HGNC Symbol;Acc:6377]
KLRC4-KLRK1	0	0	1	0		ENSG00000255819	NKG2-D type II integral membrane protein [Source:RefSeq peptide;Acc:NP_031386]
KLRK1	0	1	0	0		ENSG00000213809	killer cell lectin-like receptor subfamily K, member 1 [Source:HGNC Symbol;Acc:18788]
KRTCAP2	0	1	0	0		ENSG00000163463	keratinocyte associated protein 2 [Source:HGNC Symbol;Acc:28942]
LAIR1	0	0	1	1		ENSG00000167613	leukocyte-associated immunoglobulin-like receptor 1 [Source:HGNC Symbol;Acc:6477]
LAX1	0	0	1	0	x	ENSG00000122188	lymphocyte transmembrane adaptor 1 [Source:HGNC Symbol;Acc:26005]
LBX2-AS1	0	0	0	1		ENSG00000257702	LBX2 antisense RNA 1 [Source:HGNC Symbol;Acc:25136]
LDLRAD3	0	0	0	1	x	ENSG00000179241	low density lipoprotein receptor class A domain containing 3 [Source:HGNC Symbol;Acc:27046]
LDLRAD4	1	1	1	1
LINC00638	0	0	0	1		ENSG00000258701	long intergenic non-protein coding RNA 638 [Source:HGNC Symbol;Acc:28325]
LMNB1	0	0	1	0		ENSG00000113368	lamin B1 [Source:HGNC Symbol;Acc:6637]
LMO4	1	0	0	0		ENSG00000143013	LIM domain only 4 [Source:HGNC Symbol;Acc:6644]
LMTK2	0	1	1	0		ENSG00000164715	lemur tyrosine kinase 2 [Source:HGNC Symbol;Acc:17880]
LPAR4	0	1	1	0	x	ENSG00000147145	lysophosphatidic acid receptor 4 [Source:HGNC Symbol;Acc:4478]
LPIN1	0	0	0	1		ENSG00000134324	lipin 1 [Source:HGNC Symbol;Acc:13345]
LPP-AS2	0	1	0	1
LRMP	0	0	0	1		ENSG00000118308	lymphoid-restricted membrane protein [Source:HGNC Symbol;Acc:6690]
LRRC14B	0	0	0	1		ENSG00000185028	leucine rich repeat containing 14B [Source:HGNC Symbol;Acc:37268]
LRRC61	0	1	0	0	x	ENSG00000127399	leucine rich repeat containing 61 [Source:HGNC Symbol;Acc:21704]
LRRFIP1	0	1	0	1		ENSG00000124831	leucine rich repeat (in FLII) interacting protein 1 [Source:HGNC Symbol;Acc:6702]
LRRN3	0	1	0	0		ENSG00000173114	leucine rich repeat neuronal 3 [Source:HGNC Symbol;Acc:17200]
LSMEM1	0	0	1	0
LYSMD3	1	0	0	1	x	ENSG00000176018	LysM, putative peptidoglycan-binding, domain containing 3 [Source:HGNC Symbol;Acc:26969]
MAD2L2	0	0	1	1	x	ENSG00000116670	MAD2 mitotic arrest deficient-like 2 (yeast) [Source:HGNC Symbol;Acc:6764]
MAN1A1	0	0	0	1		ENSG00000111885	mannosidase, alpha, class 1A, member 1 [Source:HGNC Symbol;Acc:6821]
MAP2	0	1	1	0		ENSG00000078018	microtubule-associated protein 2 [Source:HGNC Symbol;Acc:6839]
MAP3K1	0	0	0	1		ENSG00000095015	mitogen-activated protein kinase kinase kinase 1, E3 ubiquitin protein ligase [Source:HGNC Symbol;Acc:6848]
MAP6D1	0	1	0	0		ENSG00000180834	MAP6 domain containing 1 [Source:HGNC Symbol;Acc:25753]
MAPK8	0	1	0	1	x	ENSG00000107643	mitogen-activated protein kinase 8 [Source:HGNC Symbol;Acc:6881]
MAT2B	0	0	0	1		ENSG00000038274	methionine adenosyltransferase II, beta [Source:HGNC Symbol;Acc:6905]
MCIDAS	0	0	0	1	x
MCM8	0	0	1	0		ENSG00000125885	minichromosome maintenance complex component 8 [Source:HGNC Symbol;Acc:16147]
MEAF6	0	0	0	1		ENSG00000163875	MYST/Esa1-associated factor 6 [Source:HGNC Symbol;Acc:25674]
MESDC1	0	0	0	1	x	ENSG00000140406	mesoderm development candidate 1 [Source:HGNC Symbol;Acc:13519]
MEX3C	0	1	0	0		ENSG00000176624	mex-3 homolog C (C. elegans) [Source:HGNC Symbol;Acc:28040]
MIR194-2	0	0	0	1	x	ENSG00000207596	microRNA 194-2 [Source:HGNC Symbol;Acc:31565]
MMGT1	0	0	0	1	x	ENSG00000169446	membrane magnesium transporter 1 [Source:HGNC Symbol;Acc:28100]
MND1	0	1	0	0		ENSG00000121211	meiotic nuclear divisions 1 homolog (S. cerevisiae) [Source:HGNC Symbol;Acc:24839]
MORN3	0	0	1	0		ENSG00000139714	MORN repeat containing 3 [Source:HGNC Symbol;Acc:29807]
MOSPD1	0	0	0	1	x	ENSG00000101928	motile sperm domain containing 1 [Source:HGNC Symbol;Acc:25235]
MPC1	0	0	1	0		ENSG00000060762	mitochondrial pyruvate carrier 1 [Source:HGNC Symbol;Acc:21606]
MRPL42	0	0	0	1		ENSG00000198015	mitochondrial ribosomal protein L42 [Source:HGNC Symbol;Acc:14493]
MSRA	0	0	0	1	x	ENSG00000175806	methionine sulfoxide reductase A [Source:HGNC Symbol;Acc:7377]
MTMR6	1	0	1	0		ENSG00000139505	myotubularin related protein 6 [Source:HGNC Symbol;Acc:7453]
MUC1	1	0	0	0		ENSG00000185499	mucin 1, cell surface associated [Source:HGNC Symbol;Acc:7508]
MYBPC2	0	0	1	0		ENSG00000086967	myosin binding protein C, fast type [Source:HGNC Symbol;Acc:7550]
MZT1	0	0	0	1		ENSG00000204899	mitotic spindle organizing protein 1 [Source:HGNC Symbol;Acc:33830]
N4BP2	0	0	0	1		ENSG00000078177	NEDD4 binding protein 2 [Source:HGNC Symbol;Acc:29851]
NBPF9	0	0	0	1	x	ENSG00000168614	neuroblastoma breakpoint family, member 9 [Source:HGNC Symbol;Acc:31991]
NCOA7	0	0	1	1		ENSG00000111912	nuclear receptor coactivator 7 [Source:HGNC Symbol;Acc:21081]
NEK7	0	0	1	0		ENSG00000151414	NIMA (never in mitosis gene a)-related kinase 7 [Source:HGNC Symbol;Acc:13386]
NETO2	0	1	0	0		ENSG00000171208	neuropilin (NRP) and tolloid (TLL)-like 2 [Source:HGNC Symbol;Acc:14644]
NFIB	0	0	0	1		ENSG00000147862	nuclear factor I/B [Source:HGNC Symbol;Acc:7785]
NIPA2	0	0	0	1		ENSG00000140157	non imprinted in Prader-Willi/Angelman syndrome 2 [Source:HGNC Symbol;Acc:17044]
NMB	0	0	0	1		ENSG00000197696	neuromedin B [Source:HGNC Symbol;Acc:7842]
NOL4	0	0	0	1	x	ENSG00000101746	nucleolar protein 4 [Source:HGNC Symbol;Acc:7870]
NPHP3	0	1	0	0		ENSG00000113971	nephronophthisis 3 (adolescent) [Source:HGNC Symbol;Acc:7907]
NQO1	0	0	1	0	x	ENSG00000181019	NAD(P)H dehydrogenase, quinone 1 [Source:HGNC Symbol;Acc:2874]
NR4A2	0	0	0	1		ENSG00000153234	nuclear receptor subfamily 4, group A, member 2 [Source:HGNC Symbol;Acc:7981]
NRN1	0	1	1	0		ENSG00000124785	neuritin 1 [Source:HGNC Symbol;Acc:17972]
NUDT4	0	1	0	0		ENSG00000173598	nudix (nucleoside diphosphate linked moiety X)-type motif 4 [Source:HGNC Symbol;Acc:8051]
OR13A1	0	0	0	1		ENSG00000256574	olfactory receptor, family 13, subfamily A, member 1 [Source:HGNC Symbol;Acc:14772]
OTUD1	0	1	0	0		ENSG00000165312	OTU domain containing 1 [Source:HGNC Symbol;Acc:27346]
OXER1	1	0	0	0		ENSG00000162881	oxoeicosanoid (OXE) receptor 1 [Source:HGNC Symbol;Acc:24884]
P2RX5	0	1	0	0		ENSG00000083454	purinergic receptor P2X, ligand-gated ion channel, 5 [Source:HGNC Symbol;Acc:8536]
P2RX5-TAX1BP3	0	1	0	0
P2RY10	1	0	0	0		ENSG00000078589	purinergic receptor P2Y, G-protein coupled, 10 [Source:HGNC Symbol;Acc:19906]
PAN3	0	0	1	1		ENSG00000152520	PAN3 poly(A) specific ribonuclease subunit homolog (S. cerevisiae) [Source:HGNC Symbol;Acc:29991]
PAPD7	0	0	1	1		ENSG00000112941	PAP associated domain containing 7 [Source:HGNC Symbol;Acc:16705]
PARL	0	0	1	0		ENSG00000175193	presenilin associated, rhomboid-like [Source:HGNC Symbol;Acc:18253]
PARP11	0	0	1	0	x	ENSG00000111224	poly (ADP-ribose) polymerase family, member 11 [Source:HGNC Symbol;Acc:1186]
PARP14	0	0	0	1		ENSG00000173193	poly (ADP-ribose) polymerase family, member 14 [Source:HGNC Symbol;Acc:29232]
PARP15	1	0	1	0		ENSG00000173200	poly (ADP-ribose) polymerase family, member 15 [Source:HGNC Symbol;Acc:26876]
PARVG	0	1	0	1		ENSG00000138964	parvin, gamma [Source:HGNC Symbol;Acc:14654]
PBX3	0	0	0	1		ENSG00000167081	pre-B-cell leukemia homeobox 3 [Source:HGNC Symbol;Acc:8634]
PBXIP1	0	0	1	0		ENSG00000163346	pre-B-cell leukemia homeobox interacting protein 1 [Source:HGNC Symbol;Acc:21199]
PCDH9	0	0	1	1		ENSG00000184226	protocadherin 9 [Source:HGNC Symbol;Acc:8661]
PCGF6	0	0	1	0		ENSG00000156374	polycomb group ring finger 6 [Source:HGNC Symbol;Acc:21156]
PDE4B	0	1	1	1		ENSG00000184588	phosphodiesterase 4B, cAMP-specific [Source:HGNC Symbol;Acc:8781]
PELI2	1	0	1	1		ENSG00000139946	pellino E3 ubiquitin protein ligase family member 2 [Source:HGNC Symbol;Acc:8828]
PFDN4	0	0	0	1	x	ENSG00000101132	prefoldin subunit 4 [Source:HGNC Symbol;Acc:8868]
PGBD1	0	0	0	1		ENSG00000137338	piggyBac transposable element derived 1 [Source:HGNC Symbol;Acc:19398]
PHACTR1	0	0	1	1	x	ENSG00000112137	phosphatase and actin regulator 1 [Source:HGNC Symbol;Acc:20990]
PHF19	0	0	0	1		ENSG00000119403	PHD finger protein 19 [Source:HGNC Symbol;Acc:24566]
PHTF2	0	0	1	1		ENSG00000006576	putative homeodomain transcription factor 2 [Source:HGNC Symbol;Acc:13411]
PHYH	0	0	1	0		ENSG00000107537	phytanoyl-CoA 2-hydroxylase [Source:HGNC Symbol;Acc:8940]
PITPNC1	0	0	0	1		ENSG00000154217	phosphatidylinositol transfer protein, cytoplasmic 1 [Source:HGNC Symbol;Acc:21045]
PKIG	1	0	0	1		ENSG00000168734	protein kinase (cAMP-dependent, catalytic) inhibitor gamma [Source:HGNC Symbol;Acc:9019]
PKP4	0	0	1	0	x	ENSG00000144283	plakophilin 4 [Source:HGNC Symbol;Acc:9026]
PLA2G15	0	0	0	1		ENSG00000103066	phospholipase A2, group XV [Source:HGNC Symbol;Acc:17163]
PLCH1	0	1	0	1		ENSG00000114805	phospholipase C, eta 1 [Source:HGNC Symbol;Acc:29185]
PLCXD2	0	1	0	0		ENSG00000240891	phosphatidylinositol-specific phospholipase C, X domain containing 2 [Source:HGNC Symbol;Acc:26462]
PLEKHG4B	0	0	1	0		ENSG00000153404	pleckstrin homology domain containing, family G (with RhoGef domain) member 4B [Source:HGNC Symbol;Acc:29399]
PLEKHH3	1	1	1	0		ENSG00000068137	pleckstrin homology domain containing, family H (with MyTH4 domain) member 3 [Source:HGNC Symbol;Acc:26105]
PLXND1	0	0	0	1		ENSG00000004399	plexin D1 [Source:HGNC Symbol;Acc:9107]
PNRC1	0	0	0	1		ENSG00000146278	proline-rich nuclear receptor coactivator 1 [Source:HGNC Symbol;Acc:17278]
POU2F1	0	0	0	1		ENSG00000143190	POU class 2 homeobox 1 [Source:HGNC Symbol;Acc:9212]
PPDPF	1	1	0	0		ENSG00000125534	pancreatic progenitor cell differentiation and proliferation factor homolog (zebrafish) [Source:HGNC Symbol;Acc:16142]
PPP1R15A	0	0	0	1	x	ENSG00000087074	protein phosphatase 1, regulatory subunit 15A [Source:HGNC Symbol;Acc:14375]
PPP1R26	0	1	0	0	x	ENSG00000196422	protein phosphatase 1, regulatory subunit 26 [Source:HGNC Symbol;Acc:29089]
PPP4R1	0	0	1	0		ENSG00000154845	protein phosphatase 4, regulatory subunit 1 [Source:HGNC Symbol;Acc:9320]
PRKCH	1	0	0	0	x	ENSG00000027075	protein kinase C, eta [Source:HGNC Symbol;Acc:9403]
PRSS27	0	0	0	1	x	ENSG00000172382	protease, serine 27 [Source:HGNC Symbol;Acc:15475]
PSAT1	0	1	1	1		ENSG00000135069	phosphoserine aminotransferase 1 [Source:HGNC Symbol;Acc:19129]
PTBP2	0	0	0	1	x	ENSG00000117569	polypyrimidine tract binding protein 2 [Source:HGNC Symbol;Acc:17662]
PTPN2	0	1	0	0		ENSG00000175354	protein tyrosine phosphatase, non-receptor type 2 [Source:HGNC Symbol;Acc:9650]
QPRT	0	0	0	1		ENSG00000103485	quinolinate phosphoribosyltransferase [Source:HGNC Symbol;Acc:9755]
RAD23A	1	0	0	0		ENSG00000179262	RAD23 homolog A (S. cerevisiae) [Source:HGNC Symbol;Acc:9812]
RAD54L	0	0	1	1		ENSG00000085999	RAD54-like (S. cerevisiae) [Source:HGNC Symbol;Acc:9826]
RANGRF	0	1	0	1		ENSG00000108961	RAN guanine nucleotide release factor [Source:HGNC Symbol;Acc:17679]
RASGRP2	0	0	0	1		ENSG00000068831	RAS guanyl releasing protein 2 (calcium and DAG-regulated) [Source:HGNC Symbol;Acc:9879]
RASL10A	0	0	1	0		ENSG00000100276	RAS-like, family 10, member A [Source:HGNC Symbol;Acc:16954]
RASSF6	0	0	0	1		ENSG00000169435	Ras association (RalGDS/AF-6) domain family member 6 [Source:HGNC Symbol;Acc:20796]
RBM47	0	0	0	1		ENSG00000163694	RNA binding motif protein 47 [Source:HGNC Symbol;Acc:30358]
RCSD1	0	1	0	0		ENSG00000198771	RCSD domain containing 1 [Source:HGNC Symbol;Acc:28310]
RGS20	1	0	1	1		ENSG00000147509	regulator of G-protein signaling 20 [Source:HGNC Symbol;Acc:14600]
RMI2	0	0	1	0		ENSG00000175643	RMI2, RecQ mediated genome instability 2, homolog (S. cerevisiae) [Source:HGNC Symbol;Acc:28349]
RNF130	0	0	0	1	x	ENSG00000113269	ring finger protein 130 [Source:HGNC Symbol;Acc:18280]
RNF2	1	0	0	0	x	ENSG00000121481	ring finger protein 2 [Source:HGNC Symbol;Acc:10061]
RNFT2	0	1	0	0		ENSG00000135119	ring finger protein, transmembrane 2 [Source:HGNC Symbol;Acc:25905]
RP2	0	0	0	1	x	ENSG00000102218	retinitis pigmentosa 2 (X-linked recessive) [Source:HGNC Symbol;Acc:10274]
RSU1P2	0	0	0	1	x
RTKN2	0	0	0	1		ENSG00000182010	rhotekin 2 [Source:HGNC Symbol;Acc:19364]
RUNDC3B	0	1	0	0		ENSG00000105784	RUN domain containing 3B [Source:HGNC Symbol;Acc:30286]
S1PR3	1	0	0	0		ENSG00000213694	sphingosine-1-phosphate receptor 3 [Source:HGNC Symbol;Acc:3167]
S1PR4	0	0	1	0		ENSG00000125910	sphingosine-1-phosphate receptor 4 [Source:HGNC Symbol;Acc:3170]
SAC3D1	0	0	0	1		ENSG00000168061	SAC3 domain containing 1 [Source:HGNC Symbol;Acc:30179]
SAMD9L	0	1	0	0		ENSG00000177409	sterile alpha motif domain containing 9-like [Source:HGNC Symbol;Acc:1349]
SAMSN1	0	0	1	1		ENSG00000155307	SAM domain, SH3 domain and nuclear localization signals 1 [Source:HGNC Symbol;Acc:10528]
SATB2	0	1	1	1		ENSG00000119042	SATB homeobox 2 [Source:HGNC Symbol;Acc:21637]
SBDSP1	1	0	0	0		ENSG00000225648	Shwachman-Bodian-Diamond syndrome pseudogene 1 [Source:HGNC Symbol;Acc:21646]
SCAND2P	0	0	0	1
SCCPDH	0	0	0	1		ENSG00000143653	saccharopine dehydrogenase (putative) [Source:HGNC Symbol;Acc:24275]
SCG5	0	0	1	0		ENSG00000166922	secretogranin V (7B2 protein) [Source:HGNC Symbol;Acc:10816]
SCML2	0	1	0	0		ENSG00000102098	sex comb on midleg-like 2 (Drosophila) [Source:HGNC Symbol;Acc:10581]
SETD1B	1	0	0	0		ENSG00000139718	SET domain containing 1B [Source:HGNC Symbol;Acc:29187]
SGK1	1	1	1	0		ENSG00000118515	serum/glucocorticoid regulated kinase 1 [Source:HGNC Symbol;Acc:10810]
SIN3A	0	0	1	0		ENSG00000169375	SIN3 transcription regulator homolog A (yeast) [Source:HGNC Symbol;Acc:19353]
SLA	0	0	1	1		ENSG00000155926	Src-like-adaptor [Source:HGNC Symbol;Acc:10902]
SLC14A1	0	0	0	1		ENSG00000141469	solute carrier family 14 (urea transporter), member 1 (Kidd blood group) [Source:HGNC Symbol;Acc:10918]
SLC2A8	0	1	0	1		ENSG00000136856	solute carrier family 2 (facilitated glucose transporter), member 8 [Source:HGNC Symbol;Acc:13812]
SLC35D1	1	0	0	0		ENSG00000116704	solute carrier family 35 (UDP-glucuronic acid/UDP-N-acetylgalactosamine dual transporter), member D1 [Source:HGNC Symbol;Acc:20800]
SLC35F6	1	0	1	0
SLC38A2	0	1	0	0		ENSG00000134294	solute carrier family 38, member 2 [Source:HGNC Symbol;Acc:13448]
SLC8A1-AS1	0	0	1	0	x	ENSG00000227028	SLC8A1 antisense RNA 1 [Source:HGNC Symbol;Acc:44102]
SLFN11	1	0	1	0		ENSG00000172716	schlafen family member 11 [Source:HGNC Symbol;Acc:26633]
SLMAP	0	0	1	0		ENSG00000163681	sarcolemma associated protein [Source:HGNC Symbol;Acc:16643]
SMAD7	0	1	0	0		ENSG00000101665	SMAD family member 7 [Source:HGNC Symbol;Acc:6773]
SMEK1	0	0	0	1		ENSG00000100796	SMEK homolog 1, suppressor of mek1 (Dictyostelium) [Source:HGNC Symbol;Acc:20219]
SNAI1	0	1	0	0		ENSG00000124216	snail homolog 1 (Drosophila) [Source:HGNC Symbol;Acc:11128]
SNORA70C	0	0	0	1		ENSG00000207268	small nucleolar RNA, H/ACA box 70C [Source:HGNC Symbol;Acc:33619]
SNX9	0	0	0	1		ENSG00000130340	sorting nexin 9 [Source:HGNC Symbol;Acc:14973]
SOX4	1	0	0	0		ENSG00000124766	SRY (sex determining region Y)-box 4 [Source:HGNC Symbol;Acc:11200]
SP4	1	0	0	0		ENSG00000105866	Sp4 transcription factor [Source:HGNC Symbol;Acc:11209]
SPDL1	0	1	1	0	x
SPEF2	0	0	1	0		ENSG00000152582	sperm flagellar 2 [Source:HGNC Symbol;Acc:26293]
SPN	0	0	0	1		ENSG00000197471	sialophorin [Source:HGNC Symbol;Acc:11249]
SPRY1	1	0	0	0		ENSG00000164056	sprouty homolog 1, antagonist of FGF signaling (Drosophila) [Source:HGNC Symbol;Acc:11269]
SPTBN1	0	1	0	0		ENSG00000115306	spectrin, beta, non-erythrocytic 1 [Source:HGNC Symbol;Acc:11275]
SPTLC1	0	0	0	1	x	ENSG00000090054	serine palmitoyltransferase, long chain base subunit 1 [Source:HGNC Symbol;Acc:11277]
SPTLC3	0	0	1	0		ENSG00000172296	serine palmitoyltransferase, long chain base subunit 3 [Source:HGNC Symbol;Acc:16253]
SSX2IP	0	0	0	1		ENSG00000117155	synovial sarcoma, X breakpoint 2 interacting protein [Source:HGNC Symbol;Acc:16509]
ST6GAL1	0	0	0	1		ENSG00000073849	ST6 beta-galactosamide alpha-2,6-sialyltranferase 1 [Source:HGNC Symbol;Acc:10860]
STAMBPL1	0	0	0	1	x	ENSG00000138134	STAM binding protein-like 1 [Source:HGNC Symbol;Acc:24105]
STARD9	0	0	0	1		ENSG00000159433	StAR-related lipid transfer (START) domain containing 9 [Source:HGNC Symbol;Acc:19162]
STIL	0	1	0	0	x	ENSG00000123473	SCL/TAL1 interrupting locus [Source:HGNC Symbol;Acc:10879]
STOX1	0	1	0	0	x	ENSG00000165730	storkhead box 1 [Source:HGNC Symbol;Acc:23508]
TAB2	0	1	1	1		ENSG00000055208	TGF-beta activated kinase 1/MAP3K7 binding protein 2 [Source:HGNC Symbol;Acc:17075]
TAF1	0	0	1	0		ENSG00000147133	TAF1 RNA polymerase II, TATA box binding protein (TBP)-associated factor, 250kDa [Source:HGNC Symbol;Acc:11535]
TAF3	0	1	0	0		ENSG00000165632	TAF3 RNA polymerase II, TATA box binding protein (TBP)-associated factor, 140kDa [Source:HGNC Symbol;Acc:17303]
TAX1BP3	1	0	0	0		ENSG00000213977	Tax1 (human T-cell leukemia virus type I) binding protein 3 [Source:HGNC Symbol;Acc:30684]
TBCB	0	0	0	1	x	ENSG00000105254	tubulin folding cofactor B [Source:HGNC Symbol;Acc:1989]
TBX6	0	0	1	0		ENSG00000149922	T-box 6 [Source:HGNC Symbol;Acc:11605]
TCF12	0	0	1	0		ENSG00000140262	transcription factor 12 [Source:HGNC Symbol;Acc:11623]
TEAD3	1	0	0	0		ENSG00000007866	TEA domain family member 3 [Source:HGNC Symbol;Acc:11716]
TET3	0	0	1	0		ENSG00000187605	tet methylcytosine dioxygenase 3 [Source:HGNC Symbol;Acc:28313]
TEX29	0	0	0	1	x	ENSG00000153495	testis expressed 29 [Source:HGNC Symbol;Acc:20370]
TEX41	0	0	1	0
TGFBR1	0	0	1	0		ENSG00000106799	transforming growth factor, beta receptor 1 [Source:HGNC Symbol;Acc:11772]
TGFBR2	0	0	0	1		ENSG00000163513	transforming growth factor, beta receptor II (70/80kDa) [Source:HGNC Symbol;Acc:11773]
TGOLN2	1	0	0	0		ENSG00000152291	trans-golgi network protein 2 [Source:HGNC Symbol;Acc:15450]
TMEM65	0	0	0	1	x	ENSG00000164983	transmembrane protein 65 [Source:HGNC Symbol;Acc:25203]
TMPRSS15	0	0	0	1		ENSG00000154646	transmembrane protease, serine 15 [Source:HGNC Symbol;Acc:9490]
TNFAIP8	0	0	0	1		ENSG00000145779	tumor necrosis factor, alpha-induced protein 8 [Source:HGNC Symbol;Acc:17260]
TNS1	0	1	0	0		ENSG00000079308	tensin 1 [Source:HGNC Symbol;Acc:11973]
TOB2P1	1	0	0	1		ENSG00000176933	transducer of ERBB2, 2 pseudogene 1 [Source:HGNC Symbol;Acc:13986]
TOMM40L	0	0	0	1	x	ENSG00000158882	translocase of outer mitochondrial membrane 40 homolog (yeast)-like [Source:HGNC Symbol;Acc:25756]
TP63	0	0	0	1		ENSG00000073282	tumor protein p63 [Source:HGNC Symbol;Acc:15979]
TPM4	1	1	0	0		ENSG00000167460	tropomyosin 4 [Source:HGNC Symbol;Acc:12013]
TREML2	0	0	0	1	x	ENSG00000112195	triggering receptor expressed on myeloid cells-like 2 [Source:HGNC Symbol;Acc:21092]
TRIM69	0	0	1	0		ENSG00000185880	tripartite motif containing 69 [Source:HGNC Symbol;Acc:17857]
TRPS1	0	0	0	1	x	ENSG00000104447	trichorhinophalangeal syndrome I [Source:HGNC Symbol;Acc:12340]
TSC22D1	0	1	0	0		ENSG00000102804	TSC22 domain family, member 1 [Source:HGNC Symbol;Acc:16826]
TTC39C	0	0	1	1		ENSG00000168234	tetratricopeptide repeat domain 39C [Source:HGNC Symbol;Acc:26595]
TTF1	1	0	0	0		ENSG00000125482	transcription termination factor, RNA polymerase I [Source:HGNC Symbol;Acc:12397]
TXNDC16	0	0	0	1	x	ENSG00000087301	thioredoxin domain containing 16 [Source:HGNC Symbol;Acc:19965]
UBB	0	1	0	1		ENSG00000170315	ubiquitin B [Source:HGNC Symbol;Acc:12463]
UTRN	0	0	1	0		ENSG00000152818	utrophin [Source:HGNC Symbol;Acc:12635]
WASF1	0	0	1	0		ENSG00000112290	WAS protein family, member 1 [Source:HGNC Symbol;Acc:12732]
WDFY1	0	0	0	1		ENSG00000085449	WD repeat and FYVE domain containing 1 [Source:HGNC Symbol;Acc:20451]
WDR62	1	1	0	0	x	ENSG00000075702	WD repeat domain 62 [Source:HGNC Symbol;Acc:24502]
YPEL3	0	0	1	0		ENSG00000090238	yippee-like 3 (Drosophila) [Source:HGNC Symbol;Acc:18327]
ZBP1	0	1	0	0		ENSG00000124256	Z-DNA binding protein 1 [Source:HGNC Symbol;Acc:16176]
ZBTB18	0	0	1	1
ZC2HC1A	1	0	0	0		ENSG00000104427	zinc finger, C2HC-type containing 1A [Source:HGNC Symbol;Acc:24277]
ZFP36	0	1	1	0		ENSG00000128016	zinc finger protein 36, C3H type, homolog (mouse) [Source:HGNC Symbol;Acc:12862]
ZFP36L2	0	1	0	0		ENSG00000152518	zinc finger protein 36, C3H type-like 2 [Source:HGNC Symbol;Acc:1108]
ZFP69	0	0	0	1
ZHX2	0	0	1	0		ENSG00000178764	zinc fingers and homeoboxes 2 [Source:HGNC Symbol;Acc:18513]
ZKSCAN3	0	1	0	0		ENSG00000189298	zinc finger with KRAB and SCAN domains 3 [Source:HGNC Symbol;Acc:13853]
ZKSCAN4	0	0	1	1		ENSG00000187626	zinc finger with KRAB and SCAN domains 4 [Source:HGNC Symbol;Acc:13854]
ZMYND11	1	1	0	1		ENSG00000015171	zinc finger, MYND-type containing 11 [Source:HGNC Symbol;Acc:16966]
ZNF184	0	0	0	1		ENSG00000096654	zinc finger protein 184 [Source:HGNC Symbol;Acc:12975]
ZNF26	0	0	1	0	x	ENSG00000198393	zinc finger protein 26 [Source:HGNC Symbol;Acc:13053]
ZNF367	0	0	0	1		ENSG00000165244	zinc finger protein 367 [Source:HGNC Symbol;Acc:18320]
ZNF436	1	0	1	1	x	ENSG00000125945	zinc finger protein 436 [Source:HGNC Symbol;Acc:20814]
ZNF442	0	0	0	1	x	ENSG00000198342	zinc finger protein 442 [Source:HGNC Symbol;Acc:20877]
ZNF445	0	0	0	1		ENSG00000185219	zinc finger protein 445 [Source:HGNC Symbol;Acc:21018]
ZNF521	0	0	1	1		ENSG00000198795	zinc finger protein 521 [Source:HGNC Symbol;Acc:24605]
ZNF569	0	0	1	0	x	ENSG00000196437	zinc finger protein 569 [Source:HGNC Symbol;Acc:24737]
ZNF608	0	0	0	1		ENSG00000168916	zinc finger protein 608 [Source:HGNC Symbol;Acc:29238]
ZNF800	0	0	0	1		ENSG00000048405	zinc finger protein 800 [Source:HGNC Symbol;Acc:27267]
ZNF833P	0	0	1	0	x	ENSG00000197332	zinc finger protein 833, pseudogene [Source:HGNC Symbol;Acc:33819]
ZNRF2	0	0	0	1		ENSG00000180233	zinc and ring finger 2 [Source:HGNC Symbol;Acc:22316]
ZSCAN31	1	0	0	0
ZSCAN9	1	0	0	1
ZWINT	0	0	0	1	x	ENSG00000122952	ZW10 interactor [Source:HGNC Symbol;Acc:13195]
ABCB6	0	1	1	0		ENSG00000115657	ATP-binding cassette, sub-family B (MDR/TAP), member 6 [Source:HGNC Symbol;Acc:47]
ABI3	0	1	0	0	x	ENSG00000108798	ABI family, member 3 [Source:HGNC Symbol;Acc:29859]
ABRACL	0	0	1	0		ENSG00000146386	ABRA C-terminal like [Source:HGNC Symbol;Acc:21230]
ACP1	1	0	0	0	x	ENSG00000143727	acid phosphatase 1, soluble [Source:HGNC Symbol;Acc:122]
ACSL6	0	0	0	1		ENSG00000164398	acyl-CoA synthetase long-chain family member 6 [Source:HGNC Symbol;Acc:16496]
ADCY4	0	1	0	0		ENSG00000129467	adenylate cyclase 4 [Source:HGNC Symbol;Acc:235]
ADSS	0	0	0	1	x	ENSG00000035687	adenylosuccinate synthase [Source:HGNC Symbol;Acc:292]
ALG2	0	0	1	0		ENSG00000119523	asparagine-linked glycosylation 2, alpha-1,3-mannosyltransferase homolog (S. cerevisiae) [Source:HGNC Symbol;Acc:23159]
ANKRD34A	0	0	0	1		ENSG00000181039	ankyrin repeat domain 34A [Source:HGNC Symbol;Acc:27639]
ANKRD36BP2	0	0	1	0		ENSG00000230006	ankyrin repeat domain 36B pseudogene 2 [Source:HGNC Symbol;Acc:33607]
ANXA5	0	1	0	0	x	ENSG00000164111	annexin A5 [Source:HGNC Symbol;Acc:543]
ANXA7	1	0	0	0	x	ENSG00000138279	annexin A7 [Source:HGNC Symbol;Acc:545]
APEX1	1	0	0	1		ENSG00000100823	APEX nuclease (multifunctional DNA repair enzyme) 1 [Source:HGNC Symbol;Acc:587]
APH1B	0	1	0	1		ENSG00000138613	anterior pharynx defective 1 homolog B (C. elegans) [Source:HGNC Symbol;Acc:24080]
ARF5	0	1	0	0	x	ENSG00000004059	ADP-ribosylation factor 5 [Source:HGNC Symbol;Acc:658]
ARFIP2	0	0	1	1	x	ENSG00000132254	ADP-ribosylation factor interacting protein 2 [Source:HGNC Symbol;Acc:17160]
ARHGAP1	0	0	0	1		ENSG00000175220	Rho GTPase activating protein 1 [Source:HGNC Symbol;Acc:673]
ARL4C	0	1	0	0		ENSG00000188042	ADP-ribosylation factor-like 4C [Source:HGNC Symbol;Acc:698]
ASNS	0	0	1	0	x	ENSG00000070669	asparagine synthetase (glutamine-hydrolyzing) [Source:HGNC Symbol;Acc:753]
ATG9A	0	1	0	1		ENSG00000198925	autophagy related 9A [Source:HGNC Symbol;Acc:22408]
BET1	0	0	0	1		ENSG00000105829	blocked early in transport 1 homolog (S. cerevisiae) [Source:HGNC Symbol;Acc:14562]
BEX2	0	1	0	0		ENSG00000133134	brain expressed X-linked 2 [Source:HGNC Symbol;Acc:30933]
BLZF1	0	0	0	1	x	ENSG00000117475	basic leucine zipper nuclear factor 1 [Source:HGNC Symbol;Acc:1065]
BOK-AS1	0	0	0	1	x	ENSG00000234235	BOK antisense RNA 1 [Source:HGNC Symbol;Acc:35125]
C11orf85	0	1	0	0	x	ENSG00000168070	chromosome 11 open reading frame 85 [Source:HGNC Symbol;Acc:27441]
C12orf66	0	1	0	1	x	ENSG00000174206	chromosome 12 open reading frame 66 [Source:HGNC Symbol;Acc:26517]
C16orf46	1	0	0	0		ENSG00000166455	chromosome 16 open reading frame 46 [Source:HGNC Symbol;Acc:26525]
C17orf99	0	1	0	0		ENSG00000187997	chromosome 17 open reading frame 99 [Source:HGNC Symbol;Acc:34490]
C19orf38	0	0	1	0	x	ENSG00000214212	chromosome 19 open reading frame 38 [Source:HGNC Symbol;Acc:34073]
C19orf45	0	0	1	0	x	ENSG00000198723	chromosome 19 open reading frame 45 [Source:HGNC Symbol;Acc:24745]
C2CD4C	0	1	0	1	x	ENSG00000183186	C2 calcium-dependent domain containing 4C [Source:HGNC Symbol;Acc:29417]
C3orf20	0	0	0	1		ENSG00000131379	chromosome 3 open reading frame 20 [Source:HGNC Symbol;Acc:25320]
C6orf223	1	0	0	0	x	ENSG00000181577	chromosome 6 open reading frame 223 [Source:HGNC Symbol;Acc:28692]
C7orf72	0	1	0	0		ENSG00000164500	chromosome 7 open reading frame 72 [Source:HGNC Symbol;Acc:22564]
C7orf76	0	0	1	0	x
CA8	0	0	1	0	x	ENSG00000178538	carbonic anhydrase VIII [Source:HGNC Symbol;Acc:1382]
CALR	1	0	0	0		ENSG00000179218	calreticulin [Source:HGNC Symbol;Acc:1455]
CAMKK2	0	1	1	0		ENSG00000110931	calcium/calmodulin-dependent protein kinase kinase 2, beta [Source:HGNC Symbol;Acc:1470]
CAMTA1	0	0	1	0	x	ENSG00000171735	calmodulin binding transcription activator 1 [Source:HGNC Symbol;Acc:18806]
CARD10	0	0	1	0	x	ENSG00000100065	caspase recruitment domain family, member 10 [Source:HGNC Symbol;Acc:16422]
CARD11	1	0	0	0		ENSG00000198286	caspase recruitment domain family, member 11 [Source:HGNC Symbol;Acc:16393]
CBR1	0	0	1	0	x	ENSG00000159228	carbonyl reductase 1 [Source:HGNC Symbol;Acc:1548]
CCDC110	0	1	0	1		ENSG00000168491	coiled-coil domain containing 110 [Source:HGNC Symbol;Acc:28504]
CCM2	0	0	0	1		ENSG00000136280	cerebral cavernous malformation 2 [Source:HGNC Symbol;Acc:21708]
CCT4	1	0	0	0	x	ENSG00000115484	chaperonin containing TCP1, subunit 4 (delta) [Source:HGNC Symbol;Acc:1617]
CD180	1	0	1	1		ENSG00000134061	CD180 molecule [Source:HGNC Symbol;Acc:6726]
CD40	0	1	0	0		ENSG00000101017	CD40 molecule, TNF receptor superfamily member 5 [Source:HGNC Symbol;Acc:11919]
CD44	0	1	0	0		ENSG00000026508	CD44 molecule (Indian blood group) [Source:HGNC Symbol;Acc:1681]
CDK2AP2	0	0	1	0		ENSG00000167797	cyclin-dependent kinase 2 associated protein 2 [Source:HGNC Symbol;Acc:30833]
CDPF1	0	0	0	1		ENSG00000205643	cysteine-rich, DPF motif domain containing 1 [Source:HGNC Symbol;Acc:33710]
CDRT1	0	0	1	0		ENSG00000241322	CMT1A duplicated region transcript 1 [Source:HGNC Symbol;Acc:14379]
CEACAM1	0	1	0	0	x	ENSG00000079385	carcinoembryonic antigen-related cell adhesion molecule 1 (biliary glycoprotein) [Source:HGNC Symbol;Acc:1814]
CEP19	0	0	0	1	x	ENSG00000174007	centrosomal protein 19kDa [Source:HGNC Symbol;Acc:28209]
CERK	0	0	1	0		ENSG00000100422	ceramide kinase [Source:HGNC Symbol;Acc:19256]
CERS4	0	0	1	0		ENSG00000090661	ceramide synthase 4 [Source:HGNC Symbol;Acc:23747]
CETN2	0	0	0	1	x	ENSG00000147400	centrin, EF-hand protein, 2 [Source:HGNC Symbol;Acc:1867]
CHCHD10	0	0	0	1		ENSG00000250479	coiled-coil-helix-coiled-coil-helix domain containing 10 [Source:HGNC Symbol;Acc:15559]
CHCHD4	0	0	1	0		ENSG00000163528	coiled-coil-helix-coiled-coil-helix domain containing 4 [Source:HGNC Symbol;Acc:26467]
CHGB	1	0	0	0		ENSG00000089199	chromogranin B (secretogranin 1) [Source:HGNC Symbol;Acc:1930]
CHI3L2	0	0	1	0		ENSG00000064886	chitinase 3-like 2 [Source:HGNC Symbol;Acc:1933]
CHL1	1	0	0	1		ENSG00000134121	cell adhesion molecule with homology to L1CAM (close homolog of L1) [Source:HGNC Symbol;Acc:1939]
CHMP2A	0	0	0	1		ENSG00000130724	charged multivesicular body protein 2A [Source:HGNC Symbol;Acc:30216]
CHRNA6	0	0	0	1		ENSG00000147434	cholinergic receptor, nicotinic, alpha 6 (neuronal) [Source:HGNC Symbol;Acc:15963]
CNR2	0	0	0	1		ENSG00000188822	cannabinoid receptor 2 (macrophage) [Source:HGNC Symbol;Acc:2160]
COA6	0	0	0	1	x
COLCA2	0	1	0	1
COLEC11	1	1	0	1		ENSG00000118004	collectin sub-family member 11 [Source:HGNC Symbol;Acc:17213]
CORO2B	0	1	0	1		ENSG00000103647	coronin, actin binding protein, 2B [Source:HGNC Symbol;Acc:2256]
COX5B	0	0	0	1	x	ENSG00000135940	cytochrome c oxidase subunit Vb [Source:HGNC Symbol;Acc:2269]
CPLX1	0	0	0	1		ENSG00000168993	complexin 1 [Source:HGNC Symbol;Acc:2309]
CRELD2	0	0	0	1		ENSG00000184164	cysteine-rich with EGF-like domains 2 [Source:HGNC Symbol;Acc:28150]
CRIP3	0	0	1	0		ENSG00000146215	cysteine-rich protein 3 [Source:HGNC Symbol;Acc:17751]
CRYBA4	0	0	1	1		ENSG00000196431	crystallin, beta A4 [Source:HGNC Symbol;Acc:2396]
CRYBB1	0	0	0	1		ENSG00000100122	crystallin, beta B1 [Source:HGNC Symbol;Acc:2397]
CSPG5	0	1	1	0		ENSG00000114646	chondroitin sulfate proteoglycan 5 (neuroglycan C) [Source:HGNC Symbol;Acc:2467]
CSTF1	0	0	0	1		ENSG00000101138	cleavage stimulation factor, 3' pre-RNA, subunit 1, 50kDa [Source:HGNC Symbol;Acc:2483]
CSTF2	0	0	1	1	x	ENSG00000101811	cleavage stimulation factor, 3' pre-RNA, subunit 2, 64kDa [Source:HGNC Symbol;Acc:2484]
CSTF3	0	1	1	0		ENSG00000176102	cleavage stimulation factor, 3' pre-RNA, subunit 3, 77kDa [Source:HGNC Symbol;Acc:2485]
CTSH	0	1	0	0		ENSG00000103811	cathepsin H [Source:HGNC Symbol;Acc:2535]
CTTN	0	1	0	0		ENSG00000085733	cortactin [Source:HGNC Symbol;Acc:3338]
CTU1	0	0	0	1	x	ENSG00000142544	cytosolic thiouridylase subunit 1 homolog (S. pombe) [Source:HGNC Symbol;Acc:29590]
DCAF12	0	0	0	1		ENSG00000198876	DDB1 and CUL4 associated factor 12 [Source:HGNC Symbol;Acc:19911]
DCAF4L1	0	1	0	0		ENSG00000182308	DDB1 and CUL4 associated factor 4-like 1 [Source:HGNC Symbol;Acc:27723]
DCTN4	0	0	0	1	x	ENSG00000132912	dynactin 4 (p62) [Source:HGNC Symbol;Acc:15518]
DDX24	1	1	0	0		ENSG00000089737	DEAD (Asp-Glu-Ala-Asp) box polypeptide 24 [Source:HGNC Symbol;Acc:13266]
DEF8	0	0	1	0		ENSG00000140995	differentially expressed in FDCP 8 homolog (mouse) [Source:HGNC Symbol;Acc:25969]
DESI1	0	1	0	0		ENSG00000100418	desumoylating isopeptidase 1 [Source:HGNC Symbol;Acc:24577]
DHCR7	0	0	0	1		ENSG00000172893	7-dehydrocholesterol reductase [Source:HGNC Symbol;Acc:2860]
DHDH	0	1	0	0		ENSG00000104808	dihydrodiol dehydrogenase (dimeric) [Source:HGNC Symbol;Acc:17887]
DLX3	0	0	0	1	x	ENSG00000064195	distal-less homeobox 3 [Source:HGNC Symbol;Acc:2916]
DNAJC12	1	0	0	0	x	ENSG00000108176	DnaJ (Hsp40) homolog, subfamily C, member 12 [Source:HGNC Symbol;Acc:28908]
DPH2	1	0	0	1		ENSG00000132768	DPH2 homolog (S. cerevisiae) [Source:HGNC Symbol;Acc:3004]
DPH5	0	0	0	1	x	ENSG00000117543	DPH5 homolog (S. cerevisiae) [Source:HGNC Symbol;Acc:24270]
DPYSL2	0	0	0	1		ENSG00000092964	dihydropyrimidinase-like 2 [Source:HGNC Symbol;Acc:3014]
DTX1	0	1	0	0		ENSG00000135144	deltex homolog 1 (Drosophila) [Source:HGNC Symbol;Acc:3060]
DUSP5	1	0	0	1		ENSG00000138166	dual specificity phosphatase 5 [Source:HGNC Symbol;Acc:3071]
DUSP6	1	0	0	0		ENSG00000139318	dual specificity phosphatase 6 [Source:HGNC Symbol;Acc:3072]
DYNC1I1	0	0	0	1		ENSG00000158560	dynein, cytoplasmic 1, intermediate chain 1 [Source:HGNC Symbol;Acc:2963]
DYRK3	0	0	1	0		ENSG00000143479	dual-specificity tyrosine-(Y)-phosphorylation regulated kinase 3 [Source:HGNC Symbol;Acc:3094]
EEF1A2	1	0	1	0		ENSG00000101210	eukaryotic translation elongation factor 1 alpha 2 [Source:HGNC Symbol;Acc:3192]
EFHD1	0	0	0	1	x	ENSG00000115468	EF-hand domain family, member D1 [Source:HGNC Symbol;Acc:29556]
EID2	0	1	0	0		ENSG00000176396	EP300 interacting inhibitor of differentiation 2 [Source:HGNC Symbol;Acc:28292]
ENPP3	0	0	0	1		ENSG00000154269	ectonucleotide pyrophosphatase/phosphodiesterase 3 [Source:HGNC Symbol;Acc:3358]
EPM2AIP1	0	0	0	1		ENSG00000178567	EPM2A (laforin) interacting protein 1 [Source:HGNC Symbol;Acc:19735]
FAM217B	0	1	1	0		ENSG00000196227	family with sequence similarity 217, member B [Source:HGNC Symbol;Acc:16170]
FAM49B	0	0	0	1		ENSG00000153310	family with sequence similarity 49, member B [Source:HGNC Symbol;Acc:25216]
FASTKD2	0	0	0	1		ENSG00000118246	FAST kinase domains 2 [Source:HGNC Symbol;Acc:29160]
FBP2	1	0	1	0		ENSG00000130957	fructose-1,6-bisphosphatase 2 [Source:HGNC Symbol;Acc:3607]
FBXO44	0	0	0	1	x	ENSG00000132879	F-box protein 44 [Source:HGNC Symbol;Acc:24847]
FCRLB	1	0	1	0		ENSG00000162746	Fc receptor-like B [Source:HGNC Symbol;Acc:26431]
FDPS	0	0	0	1		ENSG00000160752	farnesyl diphosphate synthase [Source:HGNC Symbol;Acc:3631]
FMOD	0	0	1	0		ENSG00000122176	fibromodulin [Source:HGNC Symbol;Acc:3774]
FOLR2	0	0	1	0	x	ENSG00000165457	folate receptor 2 (fetal) [Source:HGNC Symbol;Acc:3793]
FRG2B	0	0	1	0	x	ENSG00000225899	FSHD region gene 2 family, member B [Source:HGNC Symbol;Acc:33518]
FSCN3	0	1	0	0		ENSG00000106328	fascin homolog 3, actin-bundling protein, testicular (Strongylocentrotus purpuratus) [Source:HGNC Symbol;Acc:3961]
FTCDNL1	0	1	0	0	x
GBP3	1	0	0	0	x	ENSG00000117226	guanylate binding protein 3 [Source:HGNC Symbol;Acc:4184]
GCSH	0	1	0	0		ENSG00000140905	glycine cleavage system protein H (aminomethyl carrier) [Source:HGNC Symbol;Acc:4208]
GMPS	0	1	0	0	x	ENSG00000163655	guanine monphosphate synthetase [Source:HGNC Symbol;Acc:4378]
GNG11	0	1	0	0		ENSG00000127920	guanine nucleotide binding protein (G protein), gamma 11 [Source:HGNC Symbol;Acc:4403]
GNGT2	0	1	1	0	x	ENSG00000167083	guanine nucleotide binding protein (G protein), gamma transducing activity polypeptide 2 [Source:HGNC Symbol;Acc:4412]
GNL3L	1	0	0	0	x	ENSG00000130119	guanine nucleotide binding protein-like 3 (nucleolar)-like [Source:HGNC Symbol;Acc:25553]
GPI	0	0	0	1	x	ENSG00000105220	glucose-6-phosphate isomerase [Source:HGNC Symbol;Acc:4458]
GRB7	0	1	1	1		ENSG00000141738	growth factor receptor-bound protein 7 [Source:HGNC Symbol;Acc:4567]
GRN	0	0	0	1		ENSG00000030582	granulin [Source:HGNC Symbol;Acc:4601]
GTF2A1	0	0	1	0		ENSG00000165417	general transcription factor IIA, 1, 19/37kDa [Source:HGNC Symbol;Acc:4646]
HDAC11	0	0	0	1	x	ENSG00000163517	histone deacetylase 11 [Source:HGNC Symbol;Acc:19086]
HERC4	0	0	0	1		ENSG00000148634	HECT and RLD domain containing E3 ubiquitin protein ligase 4 [Source:HGNC Symbol;Acc:24521]
HES1	0	0	0	1		ENSG00000114315	hairy and enhancer of split 1, (Drosophila) [Source:HGNC Symbol;Acc:5192]
HID1	0	1	0	1
HIVEP3	0	0	1	0	x	ENSG00000127124	human immunodeficiency virus type I enhancer binding protein 3 [Source:HGNC Symbol;Acc:13561]
HK2	0	0	0	1		ENSG00000159399	hexokinase 2 [Source:HGNC Symbol;Acc:4923]
HMCES	0	1	0	0
HPD	0	0	0	1		ENSG00000158104	4-hydroxyphenylpyruvate dioxygenase [Source:HGNC Symbol;Acc:5147]
HSDL1	0	0	1	0		ENSG00000103160	hydroxysteroid dehydrogenase like 1 [Source:HGNC Symbol;Acc:16475]
HTRA3	0	1	0	0	x	ENSG00000170801	HtrA serine peptidase 3 [Source:HGNC Symbol;Acc:30406]
HYAL3	0	0	0	1		ENSG00000186792	hyaluronoglucosaminidase 3 [Source:HGNC Symbol;Acc:5322]
IFI44	0	0	0	1	x	ENSG00000137965	interferon-induced protein 44 [Source:HGNC Symbol;Acc:16938]
IFRD2	0	0	0	1		ENSG00000214706	interferon-related developmental regulator 2 [Source:HGNC Symbol;Acc:5457]
IKZF3	0	1	1	1		ENSG00000161405	IKAROS family zinc finger 3 (Aiolos) [Source:HGNC Symbol;Acc:13178]
IL15	0	1	0	1	x	ENSG00000164136	interleukin 15 [Source:HGNC Symbol;Acc:5977]
IL21R	0	0	0	1		ENSG00000103522	interleukin 21 receptor [Source:HGNC Symbol;Acc:6006]
IL21R-AS1	0	0	0	1		ENSG00000259954	IL21R antisense RNA 1 [Source:HGNC Symbol;Acc:27551]
ILDR1	0	0	1	0		ENSG00000145103	immunoglobulin-like domain containing receptor 1 [Source:HGNC Symbol;Acc:28741]
INADL	0	0	0	1		ENSG00000132849	InaD-like (Drosophila) [Source:HGNC Symbol;Acc:28881]
KBTBD7	0	0	1	0		ENSG00000120696	kelch repeat and BTB (POZ) domain containing 7 [Source:HGNC Symbol;Acc:25266]
KCTD20	0	1	0	0		ENSG00000112078	potassium channel tetramerisation domain containing 20 [Source:HGNC Symbol;Acc:21052]
KIAA1161	0	1	0	0	x	ENSG00000164976	KIAA1161 [Source:HGNC Symbol;Acc:19918]
KIAA1549L	0	0	0	1	x	ENSG00000110427	KIAA1549-like [Source:HGNC Symbol;Acc:24836]
KIF26B	1	0	0	0	x	ENSG00000162849	kinesin family member 26B [Source:HGNC Symbol;Acc:25484]
KIF3B	1	0	0	0		ENSG00000101350	kinesin family member 3B [Source:HGNC Symbol;Acc:6320]
KLF10	0	0	0	1		ENSG00000155090	Kruppel-like factor 10 [Source:HGNC Symbol;Acc:11810]
KLHL20	0	0	0	1	x	ENSG00000076321	kelch-like 20 (Drosophila) [Source:HGNC Symbol;Acc:25056]
KLHL5	0	0	1	1		ENSG00000109790	kelch-like 5 (Drosophila) [Source:HGNC Symbol;Acc:6356]
KRT18P55	0	0	0	1
KSR1	0	1	0	0	x	ENSG00000141068	kinase suppressor of ras 1 [Source:HGNC Symbol;Acc:6465]
LASP1	0	0	1	0		ENSG00000002834	LIM and SH3 protein 1 [Source:HGNC Symbol;Acc:6513]
LCLAT1	0	1	0	0	x	ENSG00000172954	lysocardiolipin acyltransferase 1 [Source:HGNC Symbol;Acc:26756]
LIMK1	1	1	0	0		ENSG00000106683	LIM domain kinase 1 [Source:HGNC Symbol;Acc:6613]
LIMS1	1	1	0	1		ENSG00000169756	LIM and senescent cell antigen-like domains 1 [Source:HGNC Symbol;Acc:6616]
LINC01054	0	0	0	1
LIPG	0	0	1	0	x	ENSG00000101670	lipase, endothelial [Source:HGNC Symbol;Acc:6623]
LLGL2	0	0	1	1		ENSG00000073350	lethal giant larvae homolog 2 (Drosophila) [Source:HGNC Symbol;Acc:6629]
LMF1	1	1	0	0	x	ENSG00000103227	lipase maturation factor 1 [Source:HGNC Symbol;Acc:14154]
LMO2	0	0	1	1		ENSG00000135363	LIM domain only 2 (rhombotin-like 1) [Source:HGNC Symbol;Acc:6642]
LSM3	0	0	0	1		ENSG00000170860	LSM3 homolog, U6 small nuclear RNA associated (S. cerevisiae) [Source:HGNC Symbol;Acc:17874]
LSM6	0	0	0	1	x	ENSG00000164167	LSM6 homolog, U6 small nuclear RNA associated (S. cerevisiae) [Source:HGNC Symbol;Acc:17017]
LY9	0	1	0	0		ENSG00000122224	lymphocyte antigen 9 [Source:HGNC Symbol;Acc:6730]
LYPD6B	0	0	0	1	x	ENSG00000150556	LY6/PLAUR domain containing 6B [Source:HGNC Symbol;Acc:27018]
MACROD2	1	1	0	1	x	ENSG00000172264	MACRO domain containing 2 [Source:HGNC Symbol;Acc:16126]
MAFB	0	0	1	0	x	ENSG00000204103	v-maf musculoaponeurotic fibrosarcoma oncogene homolog B (avian) [Source:HGNC Symbol;Acc:6408]
MAP3K8	0	0	1	0		ENSG00000107968	mitogen-activated protein kinase kinase kinase 8 [Source:HGNC Symbol;Acc:6860]
MAP7	1	0	0	1	x	ENSG00000135525	microtubule-associated protein 7 [Source:HGNC Symbol;Acc:6869]
MARCH8	1	0	0	1		ENSG00000165406	membrane-associated ring finger (C3HC4) 8, E3 ubiquitin protein ligase [Source:HGNC Symbol;Acc:23356]
MARVELD2	0	0	1	0	x	ENSG00000152939	MARVEL domain containing 2 [Source:HGNC Symbol;Acc:26401]
MCL1	0	0	1	0		ENSG00000143384	myeloid cell leukemia sequence 1 (BCL2-related) [Source:HGNC Symbol;Acc:6943]
MDH2	0	1	0	0		ENSG00000146701	malate dehydrogenase 2, NAD (mitochondrial) [Source:HGNC Symbol;Acc:6971]
MFSD1	0	0	1	0	x	ENSG00000118855	major facilitator superfamily domain containing 1 [Source:HGNC Symbol;Acc:25874]
MINA	0	0	1	1		ENSG00000170854	MYC induced nuclear antigen [Source:HGNC Symbol;Acc:19441]
MIR210HG	0	0	1	0		ENSG00000247095	MIR210 host gene (non-protein coding) [Source:HGNC Symbol;Acc:39524]
MIR3689B	0	0	1	1
MRPL24	0	1	1	0		ENSG00000143314	mitochondrial ribosomal protein L24 [Source:HGNC Symbol;Acc:14037]
MRPL4	0	0	1	0		ENSG00000105364	mitochondrial ribosomal protein L4 [Source:HGNC Symbol;Acc:14276]
MTMR12	0	0	1	0		ENSG00000150712	myotubularin related protein 12 [Source:HGNC Symbol;Acc:18191]
MX1	0	1	1	0	x	ENSG00000157601	myxovirus (influenza virus) resistance 1, interferon-inducible protein p78 (mouse) [Source:HGNC Symbol;Acc:7532]
MYC	1	0	0	0		ENSG00000136997	v-myc myelocytomatosis viral oncogene homolog (avian) [Source:HGNC Symbol;Acc:7553]
MYH9	0	0	1	0		ENSG00000100345	myosin, heavy chain 9, non-muscle [Source:HGNC Symbol;Acc:7579]
MYPOP	0	0	1	1		ENSG00000176182	Myb-related transcription factor, partner of profilin [Source:HGNC Symbol;Acc:20178]
NAPEPLD	0	0	1	0		ENSG00000161048	N-acyl phosphatidylethanolamine phospholipase D [Source:HGNC Symbol;Acc:21683]
NAPSB	0	0	0	1		ENSG00000131401	napsin B aspartic peptidase, pseudogene [Source:HGNC Symbol;Acc:13396]
NAT6	0	0	0	1		ENSG00000243477	N-acetyltransferase 6 (GCN5-related) [Source:HGNC Symbol;Acc:30252]
NCF1B	0	0	0	1	x	ENSG00000182487	neutrophil cytosolic factor 1B pseudogene [Source:HGNC Symbol;Acc:32522]
NEIL1	0	0	0	1		ENSG00000140398	nei endonuclease VIII-like 1 (E. coli) [Source:HGNC Symbol;Acc:18448]
NFKBID	0	1	1	0		ENSG00000167604	nuclear factor of kappa light polypeptide gene enhancer in B-cells inhibitor, delta [Source:HGNC Symbol;Acc:15671]
NLK	0	0	1	0		ENSG00000087095	nemo-like kinase [Source:HGNC Symbol;Acc:29858]
NLRP4	0	0	0	1	x	ENSG00000160505	NLR family, pyrin domain containing 4 [Source:HGNC Symbol;Acc:22943]
NMRAL1	0	1	0	0		ENSG00000153406	NmrA-like family domain containing 1 [Source:HGNC Symbol;Acc:24987]
NOXA1	0	0	1	0	x	ENSG00000188747	NADPH oxidase activator 1 [Source:HGNC Symbol;Acc:10668]
NSDHL	0	0	0	1	x	ENSG00000147383	NAD(P) dependent steroid dehydrogenase-like [Source:HGNC Symbol;Acc:13398]
NSMF	1	0	0	1	x
NSUN5	1	0	0	0	x	ENSG00000130305	NOP2/Sun domain family, member 5 [Source:HGNC Symbol;Acc:16385]
NUMBL	0	0	0	1		ENSG00000105245	numb homolog (Drosophila)-like [Source:HGNC Symbol;Acc:8061]
NUPL1	0	1	0	1		ENSG00000139496	nucleoporin like 1 [Source:HGNC Symbol;Acc:20261]
NYNRIN	0	0	0	1		ENSG00000205978	NYN domain and retroviral integrase containing [Source:HGNC Symbol;Acc:20165]
OAS1	0	0	0	1		ENSG00000089127	2'-5'-oligoadenylate synthetase 1, 40/46kDa [Source:HGNC Symbol;Acc:8086]
OAT	0	0	0	1		ENSG00000065154	ornithine aminotransferase [Source:HGNC Symbol;Acc:8091]
ORC5	0	1	0	0	x	ENSG00000164815	origin recognition complex, subunit 5 [Source:HGNC Symbol;Acc:8491]
PARP8	0	1	0	1		ENSG00000151883	poly (ADP-ribose) polymerase family, member 8 [Source:HGNC Symbol;Acc:26124]
PCBD1	0	0	0	1		ENSG00000166228	pterin-4 alpha-carbinolamine dehydratase/dimerization cofactor of hepatocyte nuclear factor 1 alpha [Source:HGNC Symbol;Acc:8646]
PCP4L1	0	0	1	0	x	ENSG00000248485	Purkinje cell protein 4 like 1 [Source:HGNC Symbol;Acc:20448]
PDCD2L	0	0	1	0		ENSG00000126249	programmed cell death 2-like [Source:HGNC Symbol;Acc:28194]
PDE12	0	1	0	0		ENSG00000174840	phosphodiesterase 12 [Source:HGNC Symbol;Acc:25386]
PDE9A	0	0	0	1		ENSG00000160191	phosphodiesterase 9A [Source:HGNC Symbol;Acc:8795]
PFKFB3	0	0	1	1		ENSG00000170525	6-phosphofructo-2-kinase/fructose-2,6-biphosphatase 3 [Source:HGNC Symbol;Acc:8874]
PFKL	0	0	0	1		ENSG00000141959	phosphofructokinase, liver [Source:HGNC Symbol;Acc:8876]
PGAM5	0	0	0	1		ENSG00000247077	phosphoglycerate mutase family member 5 [Source:HGNC Symbol;Acc:28763]
PLAA	0	0	0	1	x	ENSG00000137055	phospholipase A2-activating protein [Source:HGNC Symbol;Acc:9043]
PMS2P5	0	0	0	1		ENSG00000123965	postmeiotic segregation increased 2 pseudogene 5 [Source:HGNC Symbol;Acc:9130]
PNP	0	1	0	1		ENSG00000198805	purine nucleoside phosphorylase [Source:HGNC Symbol;Acc:7892]
PODXL2	0	0	0	1		ENSG00000114631	podocalyxin-like 2 [Source:HGNC Symbol;Acc:17936]
PPARGC1B	0	0	1	1		ENSG00000155846	peroxisome proliferator-activated receptor gamma, coactivator 1 beta [Source:HGNC Symbol;Acc:30022]
PPIF	0	1	0	0	x	ENSG00000108179	peptidylprolyl isomerase F [Source:HGNC Symbol;Acc:9259]
PRAME	0	0	1	0	x	ENSG00000185686	preferentially expressed antigen in melanoma [Source:HGNC Symbol;Acc:9336]
PRDX5	0	0	1	0		ENSG00000126432	peroxiredoxin 5 [Source:HGNC Symbol;Acc:9355]
PRKCA	0	0	1	0	x	ENSG00000154229	protein kinase C, alpha [Source:HGNC Symbol;Acc:9393]
PRR14L	0	0	0	1	x	ENSG00000183530	proline rich 14-like [Source:HGNC Symbol;Acc:28738]
PSMD14	1	0	0	0		ENSG00000115233	proteasome (prosome, macropain) 26S subunit, non-ATPase, 14 [Source:HGNC Symbol;Acc:16889]
PUS7	0	0	1	1		ENSG00000091127	pseudouridylate synthase 7 homolog (S. cerevisiae) [Source:HGNC Symbol;Acc:26033]
PVRL1	0	0	0	1		ENSG00000110400	poliovirus receptor-related 1 (herpesvirus entry mediator C) [Source:HGNC Symbol;Acc:9706]
PXMP2	0	0	0	1		ENSG00000176894	peroxisomal membrane protein 2, 22kDa [Source:HGNC Symbol;Acc:9716]
R3HDM4	0	1	0	0		ENSG00000198858	R3H domain containing 4 [Source:HGNC Symbol;Acc:28270]
RABGAP1L	0	0	1	1		ENSG00000152061	RAB GTPase activating protein 1-like [Source:HGNC Symbol;Acc:24663]
RCAN2	0	0	1	1		ENSG00000172348	regulator of calcineurin 2 [Source:HGNC Symbol;Acc:3041]
RIN2	1	1	0	0		ENSG00000132669	Ras and Rab interactor 2 [Source:HGNC Symbol;Acc:18750]
RIPK3	0	1	0	0		ENSG00000129465	receptor-interacting serine-threonine kinase 3 [Source:HGNC Symbol;Acc:10021]
RNASEL	0	1	0	0		ENSG00000135828	ribonuclease L (2',5'-oligoisoadenylate synthetase-dependent) [Source:HGNC Symbol;Acc:10050]
RNH1	0	1	0	0		ENSG00000023191	ribonuclease/angiogenin inhibitor 1 [Source:HGNC Symbol;Acc:10074]
RPA2	0	0	1	0		ENSG00000117748	replication protein A2, 32kDa [Source:HGNC Symbol;Acc:10290]
RPIA	0	0	1	0		ENSG00000153574	ribose 5-phosphate isomerase A [Source:HGNC Symbol;Acc:10297]
RPL10A	0	1	0	0		ENSG00000198755	ribosomal protein L10a [Source:HGNC Symbol;Acc:10299]
RPL12	0	0	1	0		ENSG00000197958	ribosomal protein L12 [Source:HGNC Symbol;Acc:10302]
RPL22L1	0	0	1	0	x	ENSG00000163584	ribosomal protein L22-like 1 [Source:HGNC Symbol;Acc:27610]
RPL23AP82	0	1	0	0	x
RPL36AL	0	0	0	1		ENSG00000165502	ribosomal protein L36a-like [Source:HGNC Symbol;Acc:10346]
RTN3	0	0	0	1	x	ENSG00000133318	reticulon 3 [Source:HGNC Symbol;Acc:10469]
S100Z	0	0	1	0		ENSG00000171643	S100 calcium binding protein Z [Source:HGNC Symbol;Acc:30367]
SCAND1	0	0	1	0	x	ENSG00000171222	SCAN domain containing 1 [Source:HGNC Symbol;Acc:10566]
SCML4	0	1	1	1		ENSG00000146285	sex comb on midleg-like 4 (Drosophila) [Source:HGNC Symbol;Acc:21397]
SEC61B	0	0	1	0		ENSG00000106803	Sec61 beta subunit [Source:HGNC Symbol;Acc:16993]
SEMA4F	0	0	0	1	x	ENSG00000135622	sema domain, immunoglobulin domain (Ig), transmembrane domain (TM) and short cytoplasmic domain, (semaphorin) 4F [Source:HGNC Symbol;Acc:10734]
SERINC2	0	0	0	1		ENSG00000168528	serine incorporator 2 [Source:HGNC Symbol;Acc:23231]
SF3A1	0	0	0	1		ENSG00000099995	splicing factor 3a, subunit 1, 120kDa [Source:HGNC Symbol;Acc:10765]
SHFM1	0	0	1	0	x	ENSG00000127922	split hand/foot malformation (ectrodactyly) type 1 [Source:HGNC Symbol;Acc:10845]
SLAMF6	0	1	0	1		ENSG00000162739	SLAM family member 6 [Source:HGNC Symbol;Acc:21392]
SLC14A2	0	0	0	1		ENSG00000132874	solute carrier family 14 (urea transporter), member 2 [Source:HGNC Symbol;Acc:10919]
SLC16A13	0	1	0	0		ENSG00000174327	solute carrier family 16, member 13 (monocarboxylic acid transporter 13) [Source:HGNC Symbol;Acc:31037]
SLC25A24	0	1	1	0	x	ENSG00000085491	solute carrier family 25 (mitochondrial carrier; phosphate carrier), member 24 [Source:HGNC Symbol;Acc:20662]
SLC25A33	1	0	0	0		ENSG00000171612	solute carrier family 25 (pyrimidine nucleotide carrier), member 33 [Source:HGNC Symbol;Acc:29681]
SLC5A6	0	0	0	1		ENSG00000138074	solute carrier family 5 (sodium-dependent vitamin transporter), member 6 [Source:HGNC Symbol;Acc:11041]
SLFN5	0	0	1	1	x	ENSG00000166750	schlafen family member 5 [Source:HGNC Symbol;Acc:28286]
SMARCB1	0	0	0	1		ENSG00000099956	SWI/SNF related, matrix associated, actin dependent regulator of chromatin, subfamily b, member 1 [Source:HGNC Symbol;Acc:11103]
SMARCC1	0	0	1	0		ENSG00000173473	SWI/SNF related, matrix associated, actin dependent regulator of chromatin, subfamily c, member 1 [Source:HGNC Symbol;Acc:11104]
SMKR1	0	1	0	0	x
SMPD2	0	0	0	1		ENSG00000135587	sphingomyelin phosphodiesterase 2, neutral membrane (neutral sphingomyelinase) [Source:HGNC Symbol;Acc:11121]
SNAI2	0	1	0	0		ENSG00000019549	snail homolog 2 (Drosophila) [Source:HGNC Symbol;Acc:11094]
SNRPB2	0	0	1	0		ENSG00000125870	small nuclear ribonucleoprotein polypeptide B [Source:HGNC Symbol;Acc:11155]
SNX12	0	0	0	1	x	ENSG00000147164	sorting nexin 12 [Source:HGNC Symbol;Acc:14976]
SNX3	0	0	0	1	x	ENSG00000112335	sorting nexin 3 [Source:HGNC Symbol;Acc:11174]
SOX8	1	0	0	0	x	ENSG00000005513	SRY (sex determining region Y)-box 8 [Source:HGNC Symbol;Acc:11203]
SP100	0	0	0	1		ENSG00000067066	SP100 nuclear antigen [Source:HGNC Symbol;Acc:11206]
SPATA17	0	1	0	1	x	ENSG00000162814	spermatogenesis associated 17 [Source:HGNC Symbol;Acc:25184]
SPIRE2	0	0	1	1		ENSG00000204991	spire homolog 2 (Drosophila) [Source:HGNC Symbol;Acc:30623]
SPON2	0	1	1	1		ENSG00000159674	spondin 2, extracellular matrix protein [Source:HGNC Symbol;Acc:11253]
SSB	0	0	0	1		ENSG00000138385	Sjogren syndrome antigen B (autoantigen La) [Source:HGNC Symbol;Acc:11316]
STMN3	0	0	0	1		ENSG00000197457	stathmin-like 3 [Source:HGNC Symbol;Acc:15926]
STOX2	0	1	0	0		ENSG00000173320	storkhead box 2 [Source:HGNC Symbol;Acc:25450]
STT3B	0	0	0	1		ENSG00000163527	STT3, subunit of the oligosaccharyltransferase complex, homolog B (S. cerevisiae) [Source:HGNC Symbol;Acc:30611]
SWAP70	0	0	1	0		ENSG00000133789	SWAP switching B-cell complex 70kDa subunit [Source:HGNC Symbol;Acc:17070]
SYNGR2	0	0	1	0		ENSG00000108639	synaptogyrin 2 [Source:HGNC Symbol;Acc:11499]
TAGAP	1	1	1	1		ENSG00000164691	T-cell activation RhoGTPase activating protein [Source:HGNC Symbol;Acc:15669]
TBC1D2	0	1	1	0	x	ENSG00000095383	TBC1 domain family, member 2 [Source:HGNC Symbol;Acc:18026]
TCEAL8	0	0	1	0		ENSG00000180964	transcription elongation factor A (SII)-like 8 [Source:HGNC Symbol;Acc:28683]
TCL1A	0	0	1	0		ENSG00000100721	T-cell leukemia/lymphoma 1A [Source:HGNC Symbol;Acc:11648]
TEC	0	0	0	1		ENSG00000135605	tec protein tyrosine kinase [Source:HGNC Symbol;Acc:11719]
TFPI2	0	0	1	1		ENSG00000105825	tissue factor pathway inhibitor 2 [Source:HGNC Symbol;Acc:11761]
TG	0	0	0	1		ENSG00000042832	thyroglobulin [Source:HGNC Symbol;Acc:11764]
THAP8	1	1	0	0	x	ENSG00000161277	THAP domain containing 8 [Source:HGNC Symbol;Acc:23191]
TICAM1	1	0	0	0		ENSG00000127666	toll-like receptor adaptor molecule 1 [Source:HGNC Symbol;Acc:18348]
TIPIN	0	0	1	0		ENSG00000075131	TIMELESS interacting protein [Source:HGNC Symbol;Acc:30750]
TLR9	0	0	0	1		ENSG00000239732	toll-like receptor 9 [Source:HGNC Symbol;Acc:15633]
TMEM134	1	1	0	1		ENSG00000172663	transmembrane protein 134 [Source:HGNC Symbol;Acc:26142]
TMEM156	0	0	0	1		ENSG00000121895	transmembrane protein 156 [Source:HGNC Symbol;Acc:26260]
TMEM189	0	1	1	0	x	ENSG00000240849	transmembrane protein 189 [Source:HGNC Symbol;Acc:16735]
TMEM33	0	1	0	0		ENSG00000109133	transmembrane protein 33 [Source:HGNC Symbol;Acc:25541]
TMEM97	0	0	0	1		ENSG00000109084	transmembrane protein 97 [Source:HGNC Symbol;Acc:28106]
TMSB10	0	0	0	1		ENSG00000034510	thymosin beta 10 [Source:HGNC Symbol;Acc:11879]
TPH1	0	0	0	1	x	ENSG00000129167	tryptophan hydroxylase 1 [Source:HGNC Symbol;Acc:12008]
TRAM1	0	0	0	1		ENSG00000067167	translocation associated membrane protein 1 [Source:HGNC Symbol;Acc:20568]
TRIM16	0	0	1	0		ENSG00000221926	tripartite motif containing 16 [Source:HGNC Symbol;Acc:17241]
TRIM34	0	0	1	0		ENSG00000258659	tripartite motif containing 34 [Source:HGNC Symbol;Acc:10063]
TRIM6	0	0	0	1		ENSG00000121236	tripartite motif containing 6 [Source:HGNC Symbol;Acc:16277]
TRIM6-TRIM34	0	0	0	1		ENSG00000258588	TRIM6-TRIM34 readthrough [Source:HGNC Symbol;Acc:33440]
TSEN34	0	0	1	0		ENSG00000170892	tRNA splicing endonuclease 34 homolog (S. cerevisiae) [Source:HGNC Symbol;Acc:15506]
TSPAN13	0	0	1	0		ENSG00000106537	tetraspanin 13 [Source:HGNC Symbol;Acc:21643]
TTC3P1	0	1	0	0	x	ENSG00000215105	tetratricopeptide repeat domain 3 pseudogene 1 [Source:HGNC Symbol;Acc:23318]
TUBG1	0	0	1	1		ENSG00000131462	tubulin, gamma 1 [Source:HGNC Symbol;Acc:12417]
TWF2	0	0	1	0		ENSG00000247596	twinfilin, actin-binding protein, homolog 2 (Drosophila) [Source:HGNC Symbol;Acc:9621]
UBAP1	0	1	0	1		ENSG00000165006	ubiquitin associated protein 1 [Source:HGNC Symbol;Acc:12461]
UBE2D3	0	0	0	1		ENSG00000109332	ubiquitin-conjugating enzyme E2D 3 [Source:HGNC Symbol;Acc:12476]
UBE2M	0	0	0	1		ENSG00000130725	ubiquitin-conjugating enzyme E2M [Source:HGNC Symbol;Acc:12491]
UBE2V1	0	1	0	0		ENSG00000244687	ubiquitin-conjugating enzyme E2 variant 1 [Source:HGNC Symbol;Acc:12494]
UBE2Z	0	0	0	1		ENSG00000159202	ubiquitin-conjugating enzyme E2Z [Source:HGNC Symbol;Acc:25847]
UCHL1	0	0	1	0		ENSG00000154277	ubiquitin carboxyl-terminal esterase L1 (ubiquitin thiolesterase) [Source:HGNC Symbol;Acc:12513]
UIMC1	0	0	0	1		ENSG00000087206	ubiquitin interaction motif containing 1 [Source:HGNC Symbol;Acc:30298]
ULBP3	1	0	0	0		ENSG00000131019	UL16 binding protein 3 [Source:HGNC Symbol;Acc:14895]
UMODL1	0	0	0	1		ENSG00000177398	uromodulin-like 1 [Source:HGNC Symbol;Acc:12560]
UROS	1	1	0	0		ENSG00000188690	uroporphyrinogen III synthase [Source:HGNC Symbol;Acc:12592]
UTP14A	0	0	0	1		ENSG00000156697	UTP14, U3 small nucleolar ribonucleoprotein, homolog A (yeast) [Source:HGNC Symbol;Acc:10665]
VPREB3	0	0	0	1		ENSG00000128218	pre-B lymphocyte 3 [Source:HGNC Symbol;Acc:12710]
WNK2	0	1	0	0		ENSG00000165238	WNK lysine deficient protein kinase 2 [Source:HGNC Symbol;Acc:14542]
YBX1	0	1	0	0	x	ENSG00000065978	Y box binding protein 1 [Source:HGNC Symbol;Acc:8014]
ZBTB42	0	0	0	1		ENSG00000179627	zinc finger and BTB domain containing 42 [Source:HGNC Symbol;Acc:32550]
ZBTB7A	0	0	0	1		ENSG00000178951	zinc finger and BTB domain containing 7A [Source:HGNC Symbol;Acc:18078]
ZC3HAV1L	0	0	0	1		ENSG00000146858	zinc finger CCCH-type, antiviral 1-like [Source:HGNC Symbol;Acc:22423]
ZCCHC17	0	0	0	1		ENSG00000121766	zinc finger, CCHC domain containing 17 [Source:HGNC Symbol;Acc:30246]
ZMIZ2	0	1	0	0		ENSG00000122515	zinc finger, MIZ-type containing 2 [Source:HGNC Symbol;Acc:22229]
ZNF215	0	0	0	1		ENSG00000149054	zinc finger protein 215 [Source:HGNC Symbol;Acc:13007]
ZNF24	0	0	1	0		ENSG00000172466	zinc finger protein 24 [Source:HGNC Symbol;Acc:13032]
ZNF358	1	0	0	1	x	ENSG00000198816	zinc finger protein 358 [Source:HGNC Symbol;Acc:16838]
ZNF485	1	0	0	0	x	ENSG00000198298	zinc finger protein 485 [Source:HGNC Symbol;Acc:23440]
ZNF706	0	0	0	1	x	ENSG00000120963	zinc finger protein 706 [Source:HGNC Symbol;Acc:24992]
ZNF76	0	0	1	1		ENSG00000065029	zinc finger protein 76 [Source:HGNC Symbol;Acc:13149]
ZNF837	0	0	1	1		ENSG00000152475	zinc finger protein 837 [Source:HGNC Symbol;Acc:25164]
ZNHIT6	1	0	1	1	x	ENSG00000117174	zinc finger, HIT-type containing 6 [Source:HGNC Symbol;Acc:26089]
